# Supplementary material for: Pangenome analysis of Shewanella xiamenensis revealed important genetic traits concerning genetic diversity, pathogenicity and antibiotic resistance
Source: BMC Genomics. 2024 Feb 27;25:216. doi: 10.1186/s12864-024-10146-z (PMC10898099; doi:10.1186/s12864-024-10146-z)
Supplement: Supplementary file 1 — Supplementary Material 1. [file 12864_2024_10146_MOESM1_ESM.xlsx]

## Sheet: TableS1
Supplemental Table S1 Average nucleotide identity (ANI) values against S. xiamenensis reference genome GCA_024971755
GenBank number	ANI values against GCA_024971755 (%)
GCA_025397615.1_ASM2539761v1_genomic	99.9939
GCA_019266205.1_ASM1926620v1_genomic	99.5822
GCA_025397625.1_ASM2539762v1_genomic	97.5852
GCA_025397555.1_ASM2539755v1_genomic	97.5823
GCA_025397565.1_ASM2539756v1_genomic	97.5131
GCA_003241225.1_ASM324122v1_genomic	97.4794
GCA_023476085.1_ASM2347608v1_genomic	97.4444
GCA_023475945.1_ASM2347594v1_genomic	97.4379
GCA_029719425.1_ASM2971942v1_genomic	97.4223
GCA_012490345.1_ASM1249034v1_genomic	97.3999
GCA_029839545.1_ASM2983954v1_genomic	97.3939
GCA_007595285.1_ASM759528v1_genomic	97.3918
GCA_022557375.1_ASM2255737v1_genomic	97.3764
GCA_012490605.1_ASM1249060v1_genomic	97.3688
GCA_019266125.1_ASM1926612v1_genomic	97.3606
GCA_012490465.1_ASM1249046v1_genomic	97.3365
GCA_016859145.1_ASM1685914v1_genomic	97.3345
GCA_002738015.1_ASM273801v1_genomic	97.2962
GCA_000798835.1_ZOR0012.1_genomic	97.2936
GCA_024972795.1_ASM2497279v1_genomic	97.2728
GCA_007595265.1_ASM759526v1_genomic	97.2653
GCA_007636465.1_ASM763646v1_genomic	97.2644
GCA_007595225.1_ASM759522v1_genomic	97.2634
GCA_007595335.1_ASM759533v1_genomic	97.26
GCA_007595275.1_ASM759527v1_genomic	97.259
GCA_025397475.1_ASM2539747v1_genomic	97.2552
GCA_003130545.1_ASM313054v1_genomic	97.2544
GCA_013307415.1_ASM1330741v1_genomic	97.2484
GCA_029843345.1_ASM2984334v1_genomic	97.2476
GCA_022453805.1_ASM2245380v1_genomic	97.2266
GCA_000712635.2_SXM1.0_for_version_1_of_the_Shewanella_xiamenensis_genome_genomic	97.2241
GCA_023283665.1_ASM2328366v1_genomic	97.2237
GCA_002074855.1_ASM207485v1_genomic	97.2197
GCA_001723195.1_ASM172319v1_genomic	97.2182
GCA_014647135.1_ASM1464713v1_genomic	97.2151
GCA_019973655.1_ASM1997365v1_genomic	97.1987
GCA_000282755.1_ASM28275v1_genomic	97.1955
GCA_002209245.2_ASM220924v2_genomic	97.1939
GCA_012843185.1_ASM1284318v1_genomic	97.1888
GCA_006385735.2_ASM638573v2_genomic	97.1675
GCA_006385775.1_ASM638577v1_genomic	97.1603
GCA_025998315.1_ASM2599831v1_genomic	97.065
GCA_026012575.1_ASM2601257v1_genomic	97.0533
GCA_021209305.1_ASM2120930v1_genomic	96.9846
GCA_001308045.1_ASM130804v1_genomic	96.956
GCA_021209245.1_ASM2120924v1_genomic	96.9306
GCA_024655725.1_ASM2465572v1_genomic	96.6709
GCA_029843705.1_ASM2984370v1_genomic	90.0369
GCA_002157365.2_ASM215736v2_genomic	89.9069
GCA_029835735.1_ASM2983573v1_genomic	89.8263
GCA_007923045.4_ASM792304v4_genomic	89.8203
GCA_000485795.1_SheDec2.0_genomic	89.7284
GCA_004354305.1_ASM435430v1_genomic	89.7167
GCA_002216875.1_ASM221687v1_genomic	89.7133
GCA_900636665.1_43781_G01_genomic	89.6858
GCA_943914965.1_nzI7DaYD5e_bin.8.MAG_genomic	89.6302
GCA_003129585.1_ASM312958v1_genomic	89.6166
GCA_000014685.1_ASM1468v1_genomic	89.5462
GCA_023476025.1_ASM2347602v1_genomic	89.5425
GCA_023283775.1_ASM2328377v1_genomic	89.5404
GCA_000203935.1_ASM20393v1_genomic	89.5306
GCA_002196695.1_ASM219669v1_genomic	89.5016
GCA_022410515.1_ASM2241051v1_genomic	89.4725
GCA_023475885.1_ASM2347588v1_genomic	89.4679
GCA_019457435.1_ASM1945743v1_genomic	89.3887
GCA_025449215.1_ASM2544921v1_genomic	89.3704
GCA_019457635.1_ASM1945763v1_genomic	89.3643
GCA_000146165.2_ASM14616v2_genomic	89.0421
GCA_013267215.1_ASM1326721v1_genomic	89.0415
GCA_024197625.1_ASM2419762v1_genomic	85.3139
GCA_003721455.1_ASM372145v1_genomic	85.2552
GCA_023159095.1_ASM2315909v1_genomic	85.0525
GCA_023159135.1_ASM2315913v1_genomic	85.0515
GCA_023155625.1_ASM2315562v1_genomic	84.9921
GCA_023155445.1_ASM2315544v1_genomic	84.9842
GCA_023155535.1_ASM2315553v1_genomic	84.9721
GCA_019457475.1_ASM1945747v1_genomic	84.9654
GCA_016406305.1_ASM1640630v1_genomic	84.9257
GCA_000217915.2_ASM21791v1_genomic	84.9146
GCA_025653725.1_ASM2565372v1_genomic	84.8951
GCA_900457065.1_57675_D02_genomic	84.8796
GCA_023155465.1_ASM2315546v1_genomic	84.8654
GCA_025654175.1_ASM2565417v1_genomic	84.8542
GCA_025654105.1_ASM2565410v1_genomic	84.8465
GCA_937871465.1_ERR3519528_bin.35_CONCOCT_v1.1_MAG_genomic	84.8462
GCA_017368415.1_ASM1736841v1_genomic	84.8372
GCA_022321555.1_ASM2232155v1_genomic	84.8114
GCA_022662275.1_ASM2266227v1_genomic	84.8114
GCA_002783505.1_ASM278350v1_genomic	84.8051
GCA_023159115.1_ASM2315911v1_genomic	84.792
GCA_023155385.1_ASM2315538v1_genomic	84.7561
GCA_023155395.1_ASM2315539v1_genomic	84.7547
GCA_009730575.1_ASM973057v1_genomic	84.7519
GCA_025653365.1_ASM2565336v1_genomic	84.739
GCA_025653375.1_ASM2565337v1_genomic	84.738
GCA_025653355.1_ASM2565335v1_genomic	84.7282
GCA_000015185.1_ASM1518v1_genomic	84.7174
GCA_019654915.1_ASM1965491v1_genomic	84.6992
GCA_027448925.1_ASM2744892v1_genomic	84.6899
GCA_025402875.1_ASM2540287v1_genomic	84.6645
GCA_001591325.1_ASM159132v1_genomic	84.5792
GCA_003044255.1_ASM304425v1_genomic	84.5729
GCA_017068195.1_ASM1706819v1_genomic	84.568
GCA_019599125.1_ASM1959912v1_genomic	84.568
GCA_019599085.1_ASM1959908v1_genomic	84.5632
GCA_025397935.1_ASM2539793v1_genomic	84.5573
GCA_025653595.1_ASM2565359v1_genomic	84.5472
GCA_000615005.1_ASM61500v1_genomic	84.5444
GCA_902728295.3_T2.3D-1.1_strain_genomic	84.5376
GCA_016406325.1_ASM1640632v1_genomic	84.5309
GCA_014647555.1_ASM1464755v1_genomic	84.4948
GCA_027446135.1_ASM2744613v1_genomic	84.4901
GCA_937919145.1_ERR2206780_bin.38_CONCOCT_v1.1_MAG_genomic	84.4823
GCA_020216695.1_ASM2021669v1_genomic	84.4815
GCA_018005685.1_ASM1800568v1_genomic	84.4783
GCA_019655335.1_ASM1965533v1_genomic	84.4751
GCA_003052765.1_ASM305276v1_genomic	84.471
GCA_025654465.1_ASM2565446v1_genomic	84.4672
GCA_023283585.1_ASM2328358v1_genomic	84.4668
GCA_002732765.1_ASM273276v1_genomic	84.4655
GCA_000614975.1_ASM61497v1_genomic	84.4554
GCA_022690845.1_ASM2269084v1_genomic	84.4435
GCA_002838165.1_ASM283816v1_genomic	84.4285
GCA_025370265.1_ASM2537026v1_genomic	84.3881
GCA_002836315.1_ASM283631v1_genomic	84.3719
GCA_002966515.1_ASM296651v1_genomic	84.3717
GCA_009846595.1_ASM984659v1_genomic	84.3716
GCA_024999215.1_ASM2499921v1_genomic	84.3524
GCA_021412365.1_ASM2141236v1_genomic	84.3509
GCA_000017325.1_ASM1732v1_genomic	84.3454
GCA_023283765.1_ASM2328376v1_genomic	84.3453
GCA_025653775.1_ASM2565377v1_genomic	84.3419
GCA_025654235.1_ASM2565423v1_genomic	84.3342
GCA_025653395.1_ASM2565339v1_genomic	84.3339
GCA_025653985.1_ASM2565398v1_genomic	84.3328
GCA_900456975.1_50884_G01_genomic	84.3327
GCA_007595085.1_ASM759508v1_genomic	84.3301
GCA_025653925.1_ASM2565392v1_genomic	84.3242
GCA_017988935.1_ASM1798893v1_genomic	84.3221
GCA_025919655.1_ASM2591965v1_genomic	84.3174
GCA_006494715.1_ASM649471v1_genomic	84.3174
GCA_025654015.1_ASM2565401v1_genomic	84.317
GCA_025653795.1_ASM2565379v1_genomic	84.31
GCA_020447145.1_ASM2044714v1_genomic	84.3058
GCA_024999715.1_ASM2499971v1_genomic	84.3055
GCA_024999125.1_ASM2499912v1_genomic	84.2985
GCA_024999045.1_ASM2499904v1_genomic	84.2925
GCA_024999065.1_ASM2499906v1_genomic	84.2917
GCA_024999785.1_ASM2499978v1_genomic	84.2912
GCA_024999355.1_ASM2499935v1_genomic	84.291
GCA_024998965.1_ASM2499896v1_genomic	84.291
GCA_024999605.1_ASM2499960v1_genomic	84.2906
GCA_024999245.1_ASM2499924v1_genomic	84.2904
GCA_024999025.1_ASM2499902v1_genomic	84.29
GCA_024999325.1_ASM2499932v1_genomic	84.2895
GCA_025653545.1_ASM2565354v1_genomic	84.2873
GCA_024999695.1_ASM2499969v1_genomic	84.2837
GCA_024999175.1_ASM2499917v1_genomic	84.2827
GCA_025654095.1_ASM2565409v1_genomic	84.2818
GCA_947060975.1_SRR6727992_bin.1_metaWRAP_v1.3_MAG_genomic	84.281
GCA_024998995.1_ASM2499899v1_genomic	84.2784
GCA_019345615.1_NKU_CC01_1.0_genomic	84.2711
GCA_000147735.3_ASM14773v3_genomic	84.2687
GCA_003516645.1_ASM351664v1_genomic	84.2679
GCA_025653415.1_ASM2565341v1_genomic	84.2661
GCA_000179535.2_ASM17953v2_genomic	84.2631
GCA_003030925.1_ASM303092v1_genomic	84.2611
GCA_013283205.1_ASM1328320v1_genomic	84.257
GCA_000018765.1_ASM1876v1_genomic	84.2513
GCA_001620325.1_ASM162032v1_genomic	84.251
GCA_028223395.1_ASM2822339v1_genomic	84.2489
GCA_024999205.1_ASM2499920v1_genomic	84.2472
GCA_013248875.1_ASM1324887v1_genomic	84.2448
GCA_000021665.1_ASM2166v1_genomic	84.2427
GCA_024999505.1_ASM2499950v1_genomic	84.2415
GCA_025653705.1_ASM2565370v1_genomic	84.2403
GCA_025653535.1_ASM2565353v1_genomic	84.2399
GCA_017999035.1_ASM1799903v1_genomic	84.2378
GCA_000231345.2_ASM23134v2_genomic	84.232
GCA_024999145.1_ASM2499914v1_genomic	84.2311
GCA_024999685.1_ASM2499968v1_genomic	84.2294
GCA_024999765.1_ASM2499976v1_genomic	84.2272
GCA_000178875.2_ASM17887v2_genomic	84.2256
GCA_025654415.1_ASM2565441v1_genomic	84.2249
GCA_000015845.1_ASM1584v1_genomic	84.2249
GCA_024999165.1_ASM2499916v1_genomic	84.2227
GCA_024999515.1_ASM2499951v1_genomic	84.2202
GCA_000215895.1_ASM21589v1_genomic	84.2179
GCA_019209865.1_ASM1920986v1_genomic	84.215
GCA_947491715.1_2-1108.fasta_genomic	84.2138
GCA_024999375.1_ASM2499937v1_genomic	84.2121
GCA_024998945.1_ASM2499894v1_genomic	84.2093
GCA_025654545.1_ASM2565454v1_genomic	84.2085
GCA_026802235.1_ASM2680223v1_genomic	84.2077
GCA_024998985.1_ASM2499898v1_genomic	84.2073
GCA_025654295.1_ASM2565429v1_genomic	84.2073
GCA_025654245.1_ASM2565424v1_genomic	84.199
GCA_024999565.1_ASM2499956v1_genomic	84.1985
GCA_001887095.2_ASM188709v2_genomic	84.1979
GCA_024999075.1_ASM2499907v1_genomic	84.1934
GCA_025654455.1_ASM2565445v1_genomic	84.1922
GCA_024803605.1_ASM2480360v1_genomic	84.1852
GCA_024998885.1_ASM2499888v1_genomic	84.184
GCA_003315425.1_ASM331542v1_genomic	84.1836
GCA_025653905.1_ASM2565390v1_genomic	84.1796
GCA_025654025.1_ASM2565402v1_genomic	84.1779
GCA_019345515.1_NKU_CC08_1.0_genomic	84.1737
GCA_012911865.1_ASM1291186v1_genomic	84.1729
GCA_900636855.1_44858_H01_genomic	84.1689
GCA_024998925.1_ASM2499892v1_genomic	84.1673
GCA_015767295.2_ASM1576729v2_genomic	84.166
GCA_025654335.1_ASM2565433v1_genomic	84.1527
GCA_024998875.1_ASM2499887v1_genomic	84.1516
GCA_012584455.1_ASM1258445v1_genomic	84.1468
GCA_003486485.1_ASM348648v1_genomic	84.1423
GCA_025398315.1_ASM2539831v1_genomic	84.1386
GCA_024999425.1_ASM2499942v1_genomic	84.1342
GCA_018224605.1_ASM1822460v1_genomic	84.1174
GCA_019345585.1_NKU_CC05_1.0_genomic	84.1123
GCA_024999105.1_ASM2499910v1_genomic	84.1105
GCA_014647855.1_ASM1464785v1_genomic	84.1011
GCA_000519065.1_ASM51906v1_genomic	84.0644
GCA_014163735.1_ASM1416373v1_genomic	84.0604
GCA_014164055.1_ASM1416405v1_genomic	84.0569
GCA_025370255.1_ASM2537025v1_genomic	84.0511
GCA_023283645.1_ASM2328364v1_genomic	84.0126
GCA_000013765.1_ASM1376v1_genomic	83.9953
GCA_002836795.1_ASM283679v1_genomic	83.9868
GCA_019655395.1_ASM1965539v1_genomic	83.9745
GCA_017580065.1_ASM1758006v1_genomic	83.9686
GCA_947501665.1_4-590.fasta_genomic	83.9608
GCA_011765625.1_ASM1176562v1_genomic	83.9326
GCA_023284065.1_ASM2328406v1_genomic	83.9279
GCA_004342405.1_ASM434240v1_genomic	83.9059
GCA_025971955.1_ASM2597195v1_genomic	83.8834
GCA_028750675.1_ASM2875067v1_genomic	83.8676
GCA_023284005.1_ASM2328400v1_genomic	83.867
GCA_004168585.1_ASM416858v1_genomic	83.8514
GCA_023349165.1_ASM2334916v1_genomic	83.8481
GCA_023283695.1_ASM2328369v1_genomic	83.8284
GCA_021560015.1_ASM2156001v1_genomic	83.8282
GCA_014641855.1_ASM1464185v1_genomic	83.8225
GCA_021462625.1_ASM2146262v1_genomic	83.817
GCA_023283885.1_ASM2328388v1_genomic	83.8018
GCA_019655175.1_ASM1965517v1_genomic	83.8016
GCA_900457045.1_44738_B01_genomic	83.7923
GCA_000091325.1_ASM9132v1_genomic	83.7885
GCA_019457575.1_ASM1945757v1_genomic	83.788
GCA_023283965.1_ASM2328396v1_genomic	83.7791
GCA_021206475.1_ASM2120647v1_genomic	83.7748
GCA_000014705.1_ASM1470v1_genomic	83.77
GCA_014648295.1_ASM1464829v1_genomic	83.7597
GCA_025653605.1_ASM2565360v1_genomic	83.7404
GCA_025653895.1_ASM2565389v1_genomic	83.74
GCA_003797885.1_ASM379788v1_genomic	83.7381
GCA_001529365.1_ASM152936v1_genomic	83.7364
GCA_019655235.1_ASM1965523v1_genomic	83.7362
GCA_014164545.1_ASM1416454v1_genomic	83.732
GCA_021462595.1_ASM2146259v1_genomic	83.7226
GCA_019670525.1_ASM1967052v1_genomic	83.7181
GCA_003028295.1_ASM302829v1_genomic	83.7171
GCA_023349125.1_ASM2334912v1_genomic	83.7136
GCA_947488315.1_3-195-3Z.fasta_genomic	83.7043
GCA_020511155.1_ASM2051115v1_genomic	83.7023
GCA_027213865.1_ASM2721386v1_genomic	83.7013
GCA_014163845.1_ASM1416384v1_genomic	83.6957
GCA_014648315.1_ASM1464831v1_genomic	83.6909
GCA_023283725.1_ASM2328372v1_genomic	83.6887
GCA_023283595.1_ASM2328359v1_genomic	83.6862
GCA_023283485.1_ASM2328348v1_genomic	83.6856
GCA_900156405.1_IMG-taxon_2681812898_annotated_assembly_genomic	83.6637
GCA_018221465.1_ASM1822146v1_genomic	83.6543
GCA_947503555.1_1690.fasta_genomic	83.6527
GCA_017354925.1_ASM1735492v1_genomic	83.6445
GCA_017354985.1_ASM1735498v1_genomic	83.6389
GCA_019655375.1_ASM1965537v1_genomic	83.6351
GCA_019457655.1_ASM1945765v1_genomic	83.6344
GCA_003797845.1_ASM379784v1_genomic	83.6267
GCA_014647215.1_ASM1464721v1_genomic	83.626
GCA_009828585.1_ASM982858v1_genomic	83.6232
GCA_019457495.1_ASM1945749v1_genomic	83.6193
GCA_014648035.1_ASM1464803v1_genomic	83.6156
GCA_014164185.1_ASM1416418v1_genomic	83.6142
GCA_016834455.1_ASM1683445v1_genomic	83.6092
GCA_019457555.1_ASM1945755v1_genomic	83.5916
GCA_023283685.1_ASM2328368v1_genomic	83.5908
GCA_003797125.1_ASM379712v1_genomic	83.5901
GCA_014163775.1_ASM1416377v1_genomic	83.5843
GCA_014164505.1_ASM1416450v1_genomic	83.5814
GCA_000947195.1_Shewanella_algae_MARS_14_genomic	83.5813
GCA_019670625.1_ASM1967062v1_genomic	83.5649
GCA_022321525.1_ASM2232152v1_genomic	83.5635
GCA_023100645.1_ASM2310064v1_genomic	83.5635
GCA_012263345.1_ASM1226334v1_genomic	83.5524
GCA_002075795.1_ASM207579v1_genomic	83.5486
GCA_001401775.1_ASM140177v1_genomic	83.5471
GCA_003112715.1_ASM311271v1_genomic	83.5466
GCA_019670685.1_ASM1967068v1_genomic	83.5422
GCA_000016065.1_ASM1606v1_genomic	83.542
GCA_019931735.1_ASM1993173v1_genomic	83.5419
GCA_014164215.1_ASM1416421v1_genomic	83.5402
GCA_947501225.1_N1E18-Z.fasta_genomic	83.5387
GCA_000018025.1_ASM1802v1_genomic	83.5296
GCA_021412565.1_ASM2141256v1_genomic	83.5223
GCA_021513195.1_ASM2151319v1_genomic	83.5118
GCA_009994365.1_ASM999436v1_genomic	83.5077
GCA_009994065.1_ASM999406v1_genomic	83.5072
GCA_014444625.1_ASM1444462v1_genomic	83.5067
GCA_019457535.1_ASM1945753v1_genomic	83.5053
GCA_014648335.1_ASM1464833v1_genomic	83.5018
GCA_900457125.1_53550_C01_genomic	83.5018
GCA_002874545.1_ASM287454v1_genomic	83.5015
GCA_003855395.1_ASM385539v1_genomic	83.4972
GCA_900380485.1_ERP106791_PRJEB24924_genomic	83.492
GCA_006385555.1_ASM638555v1_genomic	83.4881
GCA_001675935.1_ASM167593v1_genomic	83.4833
GCA_017580635.1_ASM1758063v1_genomic	83.4828
GCA_009993915.1_ASM999391v1_genomic	83.4827
GCA_022398325.1_ASM2239832v1_genomic	83.4821
GCA_003605125.1_ASM360512v1_genomic	83.4816
GCA_009993165.1_ASM999316v1_genomic	83.4806
GCA_022394905.1_ASM2239490v1_genomic	83.4796
GCA_001858195.1_ASM185819v1_genomic	83.477
GCA_009994445.1_ASM999444v1_genomic	83.4762
GCA_009994665.1_ASM999466v1_genomic	83.4762
GCA_009183365.2_ASM918336v2_genomic	83.4699
GCA_009993825.1_ASM999382v1_genomic	83.469
GCA_018394335.1_ASM1839433v1_genomic	83.468
GCA_009994185.1_ASM999418v1_genomic	83.4675
GCA_000615045.1_ASM61504v1_genomic	83.4668
GCA_025398225.1_ASM2539822v1_genomic	83.4652
GCA_013394145.1_ASM1339414v1_genomic	83.4642
GCA_012396675.1_ASM1239667v1_genomic	83.4586
GCA_014596695.2_ASM1459669v2_genomic	83.4528
GCA_018100775.1_ASM1810077v1_genomic	83.4519
GCA_017580085.1_ASM1758008v1_genomic	83.4517
GCA_003797165.1_ASM379716v1_genomic	83.4514
GCA_002873135.1_ASM287313v1_genomic	83.4407
GCA_017579985.1_ASM1757998v1_genomic	83.4389
GCA_014163715.1_ASM1416371v1_genomic	83.4365
GCA_007595325.1_ASM759532v1_genomic	83.4354
GCA_024363255.1_ASM2436325v1_genomic	83.4342
GCA_017570045.1_ASM1757004v1_genomic	83.4324
GCA_017580485.1_ASM1758048v1_genomic	83.4284
GCA_017580535.1_ASM1758053v1_genomic	83.4226
GCA_009377275.1_ASM937727v1_genomic	83.4165
GCA_019654935.1_ASM1965493v1_genomic	83.416
GCA_017580215.1_ASM1758021v1_genomic	83.4125
GCA_017580335.1_ASM1758033v1_genomic	83.404
GCA_018223345.1_ASM1822334v1_genomic	83.4025
GCA_007636505.1_ASM763650v1_genomic	83.4004
GCA_007595165.1_ASM759516v1_genomic	83.3989
GCA_021462545.1_ASM2146254v1_genomic	83.3987
GCA_016764815.1_ASM1676481v1_genomic	83.3972
GCA_947495455.1_4-1054.fasta_genomic	83.3951
GCA_017580225.1_ASM1758022v1_genomic	83.3865
GCA_002215585.1_ASM221558v1_genomic	83.3856
GCA_023283565.1_ASM2328356v1_genomic	83.383
GCA_002873635.1_ASM287363v1_genomic	83.3797
GCA_017580505.1_ASM1758050v1_genomic	83.3795
GCA_009647595.1_ASM964759v1_genomic	83.3787
GCA_023283805.1_ASM2328380v1_genomic	83.3758
GCA_017580095.1_ASM1758009v1_genomic	83.3728
GCA_001598875.1_ASM159887v1_genomic	83.3711
GCA_002874355.1_ASM287435v1_genomic	83.3707
GCA_017580145.1_ASM1758014v1_genomic	83.3659
GCA_017580585.1_ASM1758058v1_genomic	83.3657
GCA_019654955.1_ASM1965495v1_genomic	83.365
GCA_007197555.1_ASM719755v1_genomic	83.3632
GCA_021440725.1_ASM2144072v1_genomic	83.3615
GCA_015069875.1_ASM1506987v1_genomic	83.3563
GCA_021441365.1_ASM2144136v1_genomic	83.3551
GCA_000956365.1_ASM95636v1_genomic	83.3544
GCA_028823715.1_ASM2882371v1_genomic	83.3512
GCA_017354965.1_ASM1735496v1_genomic	83.3508
GCA_023349185.1_ASM2334918v1_genomic	83.3506
GCA_010092445.1_ASM1009244v1_genomic	83.3465
GCA_023283825.1_ASM2328382v1_genomic	83.3456
GCA_017580345.1_ASM1758034v1_genomic	83.3444
GCA_014840975.1_ASM1484097v1_genomic	83.3441
GCA_017580425.1_ASM1758042v1_genomic	83.3427
GCA_022968875.1_ASM2296887v1_genomic	83.3413
GCA_023283525.1_ASM2328352v1_genomic	83.3411
GCA_023283865.1_ASM2328386v1_genomic	83.3386
GCA_009663145.1_ASM966314v1_genomic	83.3369
GCA_009730655.1_ASM973065v1_genomic	83.3367
GCA_023721875.1_ASM2372187v1_genomic	83.3337
GCA_021440145.1_ASM2144014v1_genomic	83.3322
GCA_019303455.1_ASM1930345v1_genomic	83.3279
GCA_005234075.1_ASM523407v1_genomic	83.3261
GCA_017580455.1_ASM1758045v1_genomic	83.3252
GCA_003855155.1_ASM385515v1_genomic	83.3247
GCA_002777975.1_ASM277797v1_genomic	83.3247
GCA_001310535.1_ASM131053v1_genomic	83.3241
GCA_019654995.1_ASM1965499v1_genomic	83.3199
GCA_000518605.1_ASM51860v1_genomic	83.3189
GCA_004195335.1_ASM419533v1_genomic	83.3169
GCA_002836275.1_ASM283627v1_genomic	83.3166
GCA_003427415.1_ASM342741v1_genomic	83.3147
GCA_019264685.1_ASM1926468v1_genomic	83.3147
GCA_014263185.1_ASM1426318v1_genomic	83.3137
GCA_017580325.1_ASM1758032v1_genomic	83.3133
GCA_007197645.1_ASM719764v1_genomic	83.3114
GCA_003124085.1_ASM312408v1_genomic	83.311
GCA_017570325.1_ASM1757032v1_genomic	83.3105
GCA_017580685.1_ASM1758068v1_genomic	83.3095
GCA_029771985.1_PDT001167886.1_genomic	83.3092
GCA_018596335.1_ASM1859633v1_genomic	83.309
GCA_017580125.1_ASM1758012v1_genomic	83.3082
GCA_019303305.1_ASM1930330v1_genomic	83.3037
GCA_006494755.1_ASM649475v1_genomic	83.2992
GCA_000014885.1_ASM1488v1_genomic	83.2968
GCA_017580415.1_ASM1758041v1_genomic	83.2968
GCA_000614935.1_ASM61493v1_genomic	83.2967
GCA_017580525.1_ASM1758052v1_genomic	83.2963
GCA_017580295.1_ASM1758029v1_genomic	83.2959
GCA_003024535.1_ASM302453v1_genomic	83.2932
GCA_029167175.1_ASM2916717v1_genomic	83.2921
GCA_000518805.1_ASM51880v1_genomic	83.2826
GCA_947498115.1_4-75.fasta_genomic	83.2825
GCA_017580105.1_ASM1758010v1_genomic	83.2815
GCA_007636395.1_ASM763639v1_genomic	83.2807
GCA_027571385.1_ASM2757138v1_genomic	83.2771
GCA_023349145.1_ASM2334914v1_genomic	83.2757
GCA_003605145.1_ASM360514v1_genomic	83.2713
GCA_000019525.1_ASM1952v1_genomic	83.271
GCA_002005305.1_ASM200530v1_genomic	83.2704
GCA_019303235.1_ASM1930323v1_genomic	83.2669
GCA_023702245.1_ASM2370224v1_genomic	83.2652
GCA_011106835.1_ASM1110683v1_genomic	83.2647
GCA_000518445.1_ASM51844v1_genomic	83.2639
GCA_017580285.1_ASM1758028v1_genomic	83.2616
GCA_008119825.1_ASM811982v1_genomic	83.2609
GCA_019655015.1_ASM1965501v1_genomic	83.2606
GCA_023284085.1_ASM2328408v1_genomic	83.2582
GCA_017580705.1_ASM1758070v1_genomic	83.2575
GCA_007595205.1_ASM759520v1_genomic	83.2572
GCA_000172075.1_ASM17207v1_genomic	83.2567
GCA_017580205.1_ASM1758020v1_genomic	83.2567
GCA_029750625.1_PDT001407981.1_genomic	83.2558
GCA_019303375.1_ASM1930337v1_genomic	83.2477
GCA_022484835.1_ASM2248483v1_genomic	83.2423
GCA_007636415.1_ASM763641v1_genomic	83.2422
GCA_017580025.1_ASM1758002v1_genomic	83.2389
GCA_019670545.1_ASM1967054v1_genomic	83.2384
GCA_013214165.1_ASM1321416v1_genomic	83.2364
GCA_019303415.1_ASM1930341v1_genomic	83.2362
GCA_007636355.1_ASM763635v1_genomic	83.2361
GCA_022398295.1_ASM2239829v1_genomic	83.2358
GCA_007636455.1_ASM763645v1_genomic	83.2313
GCA_947493515.1_N151-Z.fasta_genomic	83.2308
GCA_023283535.1_ASM2328353v1_genomic	83.2299
GCA_000518705.1_ASM51870v1_genomic	83.2294
GCA_017580395.1_ASM1758039v1_genomic	83.2256
GCA_014651955.1_ASM1465195v1_genomic	83.2253
GCA_000753795.1_ASM75379v1_genomic	83.2203
GCA_019670645.1_ASM1967064v1_genomic	83.2186
GCA_003966265.1_ASM396626v1_genomic	83.2173
GCA_029750685.1_PDT001407979.1_genomic	83.2168
GCA_017580665.1_ASM1758066v1_genomic	83.2165
GCA_016765635.1_ASM1676563v1_genomic	83.2163
GCA_021440935.1_ASM2144093v1_genomic	83.2162
GCA_007636365.1_ASM763636v1_genomic	83.216
GCA_022398355.1_ASM2239835v1_genomic	83.2131
GCA_007595405.1_ASM759540v1_genomic	83.2126
GCA_014644375.1_ASM1464437v1_genomic	83.2114
GCA_007595095.1_ASM759509v1_genomic	83.2089
GCA_019303335.1_ASM1930333v1_genomic	83.2065
GCA_017580565.1_ASM1758056v1_genomic	83.2057
GCA_009831655.1_ASM983165v1_genomic	83.2049
GCA_017580385.1_ASM1758038v1_genomic	83.2028
GCA_007595375.1_ASM759537v1_genomic	83.2021
GCA_004295345.1_ASM429534v1_genomic	83.201
GCA_002318995.1_ASM231899v1_genomic	83.1999
GCA_001735525.1_ASM173552v1_genomic	83.1995
GCA_003024575.1_ASM302457v1_genomic	83.1986
GCA_007595215.1_ASM759521v1_genomic	83.1977
GCA_019670705.1_ASM1967070v1_genomic	83.1972
GCA_022398395.1_ASM2239839v1_genomic	83.1972
GCA_002873615.1_ASM287361v1_genomic	83.1971
GCA_019303275.1_ASM1930327v1_genomic	83.1961
GCA_002237105.1_ASM223710v1_genomic	83.1947
GCA_017580715.1_ASM1758071v1_genomic	83.191
GCA_014702225.1_ASM1470222v1_genomic	83.1892
GCA_017580235.1_ASM1758023v1_genomic	83.1877
GCA_026013945.1_ASM2601394v1_genomic	83.185
GCA_019303435.1_ASM1930343v1_genomic	83.1813
GCA_017580015.1_ASM1758001v1_genomic	83.1787
GCA_018799065.1_ASM1879906v1_genomic	83.1773
GCA_019670665.1_ASM1967066v1_genomic	83.174
GCA_000773485.1_ASM77348v1_genomic	83.1727
GCA_017580005.1_ASM1758000v1_genomic	83.1719
GCA_021394275.1_ASM2139427v1_genomic	83.1712
GCA_900476435.1_SHEWBE_PRJEB25587v2_genomic	83.1663
GCA_017570225.1_ASM1757022v1_genomic	83.1643
GCA_025643615.1_ASM2564361v1_genomic	83.1631
GCA_017580185.1_ASM1758018v1_genomic	83.1592
GCA_019670585.1_ASM1967058v1_genomic	83.1537
GCA_007860205.1_ASM786020v1_genomic	83.1533
GCA_010214955.1_ASM1021495v1_genomic	83.1476
GCA_017580595.1_ASM1758059v1_genomic	83.1459
GCA_002836995.1_ASM283699v1_genomic	83.1428
GCA_003025175.1_ASM302517v1_genomic	83.1419
GCA_021440265.1_ASM2144026v1_genomic	83.1348
GCA_002836135.1_ASM283613v1_genomic	83.1309
GCA_017570125.1_ASM1757012v1_genomic	83.1296
GCA_019265045.1_ASM1926504v1_genomic	83.1259
GCA_019265005.1_ASM1926500v1_genomic	83.1258
GCA_019265025.1_ASM1926502v1_genomic	83.1251
GCA_000832025.1_ASM83202v1_genomic	83.115
GCA_003217175.1_ASM321717v1_genomic	83.1143
GCA_021440805.1_ASM2144080v1_genomic	83.113
GCA_003966225.1_ASM396622v1_genomic	83.1092
GCA_019457885.1_ASM1945788v1_genomic	83.1021
GCA_021462555.1_ASM2146255v1_genomic	83.0981
GCA_019303295.1_ASM1930329v1_genomic	83.0977
GCA_007844895.1_ASM784489v1_genomic	83.0928
GCA_002836975.1_ASM283697v1_genomic	83.089
GCA_012030025.1_ASM1203002v1_genomic	83.0877
GCA_014652115.1_ASM1465211v1_genomic	83.0838
GCA_017354945.1_ASM1735494v1_genomic	83.0838
GCA_023283985.1_ASM2328398v1_genomic	83.083
GCA_022398315.1_ASM2239831v1_genomic	83.0823
GCA_007636495.1_ASM763649v1_genomic	83.082
GCA_023283605.1_ASM2328360v1_genomic	83.0795
GCA_007567505.1_ASM756750v1_genomic	83.078
GCA_019655035.1_ASM1965503v1_genomic	83.0762
GCA_002836615.1_ASM283661v1_genomic	83.0761
GCA_007595175.1_ASM759517v1_genomic	83.0719
GCA_028594625.1_ASM2859462v1_genomic	83.068
GCA_947501675.1_N241-1-2-Z.fasta_genomic	83.067
GCA_001957135.1_ASM195713v1_genomic	83.0668
GCA_001957125.1_ASM195712v1_genomic	83.0657
GCA_023161665.1_ASM2316166v1_genomic	83.0542
GCA_022398495.1_ASM2239849v1_genomic	83.0532
GCA_019670605.1_ASM1967060v1_genomic	83.0524
GCA_007595365.1_ASM759536v1_genomic	83.0438
GCA_023283925.1_ASM2328392v1_genomic	83.0408
GCA_019303385.1_ASM1930338v1_genomic	83.0353
GCA_002836945.1_ASM283694v1_genomic	83.0308
GCA_014651975.1_ASM1465197v1_genomic	83.0305
GCA_019457595.1_ASM1945759v1_genomic	83.0282
GCA_000813075.1_ASM81307v1_genomic	83.0279
GCA_023284045.1_ASM2328404v1_genomic	83.027
GCA_029750665.1_PDT001407975.1_genomic	83.0257
GCA_020524375.1_ASM2052437v1_genomic	83.0253
GCA_900079515.1_Shewanella_sp.Alg231_23_genomic	83.0213
GCA_023283475.1_ASM2328347v1_genomic	83.018
GCA_023283845.1_ASM2328384v1_genomic	83.0163
GCA_014647575.1_ASM1464757v1_genomic	83.0153
GCA_022398425.1_ASM2239842v1_genomic	83.0092
GCA_019655055.1_ASM1965505v1_genomic	83.0092
GCA_007636515.1_ASM763651v1_genomic	83.004
GCA_019457515.1_ASM1945751v1_genomic	82.9991
GCA_020524785.1_ASM2052478v1_genomic	82.9904
GCA_016757755.1_ASM1675775v1_genomic	82.986
GCA_018799045.1_ASM1879904v1_genomic	82.9815
GCA_019303345.1_ASM1930334v1_genomic	82.977
GCA_023283945.1_ASM2328394v1_genomic	82.9759
GCA_020806285.1_ASM2080628v1_genomic	82.9755
GCA_003500745.1_ASM350074v1_genomic	82.9749
GCA_947497935.1_4-1428.fasta_genomic	82.972
GCA_023283465.1_ASM2328346v1_genomic	82.9702
GCA_000018285.1_ASM1828v1_genomic	82.9695
GCA_023284025.1_ASM2328402v1_genomic	82.9587
GCA_019670565.1_ASM1967056v1_genomic	82.9548
GCA_021440925.1_ASM2144092v1_genomic	82.9513
GCA_000019185.1_ASM1918v1_genomic	82.9482
GCA_029750645.1_PDT001407980.1_genomic	82.9377
GCA_019457615.1_ASM1945761v1_genomic	82.9327
GCA_020171585.1_ASM2017158v1_genomic	82.9314
GCA_002836075.1_ASM283607v1_genomic	82.9263
GCA_013248905.1_ASM1324890v1_genomic	82.9257
GCA_019303255.1_ASM1930325v1_genomic	82.8853
GCA_002836205.1_ASM283620v1_genomic	82.8613
GCA_947072605.1_ERR5094903_bin.5_metaWRAP_v1.3_MAG_genomic	82.8188
GCA_009372175.1_ASM937217v1_genomic	82.8092
GCA_003517635.1_ASM351763v1_genomic	82.8054
GCA_019654975.1_ASM1965497v1_genomic	82.7979
GCA_007004545.3_ASM700454v3_genomic	82.7496
GCA_003957745.1_ASM395774v1_genomic	82.7328
GCA_019457455.1_ASM1945745v1_genomic	82.6933
GCA_023283895.1_ASM2328389v1_genomic	82.6447
GCA_000015245.1_ASM1524v1_genomic	82.5804
GCA_913058445.1_SRR3933262_bin.2_MetaBAT_v2.12.1_MAG_genomic	82.3572
GCA_947039885.1_ERR2856153_bin.1_metaWRAP_v1.3_MAG_genomic	82.2385
GCA_003353675.1_ASM335367v1_genomic	82.2334
GCA_947038125.1_ERR3139968_bin.1_metaWRAP_v1.3_MAG_genomic	82.2199
GCA_020054885.1_ASM2005488v1_genomic	82.2088
GCA_015163755.1_ASM1516375v1_genomic	82.1117
GCA_024685805.1_ASM2468580v1_genomic	81.611
GCA_004566245.1_ASM456624v1_genomic	81.5972

## Sheet: TableS2
Supplemental Table S2 The basic characteristics of 13 mis-identified Shewanella spp. strains
GenBank no.	Taxon	Strain	ANI value (%)	AAI value (%)	TETRA value	DDH values (%)
GCA_000282755.1	Shewanella sp.	POL2	97.2	97.89	0.9993	82.7
GCA_000798835.1	Shewanella sp.	ZOR0012	97.29	98.11	0.9992	82.7
GCA_001308045.1	Shewanella sp.	Sh95	96.96	97.71	0.9986	80.2
GCA_002209245.2	Shewanella sp.	FDAARGOS_354	97.19	97.98	0.998	77.3
GCA_003241225.1	Shewanella oneidensis	S2_009_000_R2_72	97.48	98.25	0.9989	83.8
GCA_006385735.2	Shewanella sp.	LC6	97.17	97.61	0.9974	70.9
GCA_006385775.1	Shewanella sp.	LC2	97.16	97.52	0.9982	72.3
GCA_012843185.1	Shewanella sp.	DNRA4	97.19	98.03	0.999	84.2
GCA_013307415.1	Shewanella sp.	ZOR0012	97.25	97.93	0.9991	81.2
GCA_016859145.1	Shewanella sp.	LZH-2	97.33	98.29	0.9989	87
GCA_022557375.1	Shewanella sp.	MM_2022_3	97.38	98.19	0.9989	84.3
GCA_023475945.1	Shewanella sp.	8A	97.44	98.07	0.9992	82.8
GCA_023476085.1	Shewanella sp.	8A	97.44	98.07	0.9992	82.6
ANI: average nucleotide identity
AAI: amino acid identity
TETRA: tetra-nucleotide signature
DDH: in silico DNA-DNA hybridization

## Sheet: TableS3
Supplemental Table S3 Amino acid identity values of the 50 S. xiamenensis genomes
Strains	GCA_007595285	GCA_014647135	GCA_006385775	GCA_024972795	GCA_025397555	GCA_025397475	GCA_022557375	GCA_006385735	GCA_023476085	GCA_022453805	GCA_003130545	GCA_019266205	GCA_002738015	GCA_021209245	GCA_025397615	GCA_007595275	GCA_024655725	GCA_000712635	8M34	GCA_012490605	GCA_026012575	GCA_007595265	GCA_007595225	GCA_002074855	GCA_000798835	GCA_012490345	GCA_012490465	GCA_012843185	GCA_029839545	GCA_019973655	GCA_023283665	GCA_001723195	GCA_013307415	GCA_025998315	GCA_024971755	GCA_021209305	GCA_002209245	GCA_000282755	GCA_029843345	GCA_003241225	GCA_025397625	GCA_025397565	GCA_023475945	GCA_007595335	GCA_016859145	GCA_001308045	GCA_019266125	GCA_007636465	8M38
GCA_029719425	98.78	98.36	98.15	98.33	98.44	98.33	98.58	98.15	98.48	98.02	98.47	98.25	98.36	98.14	98.31	98.53	98.06	98.33	98.41	98.62	98.2	98.54	98.53	98.19	98.5	98.81	98.43	98.41	98.29	98.26	98.36	98.2	98.5	98.16	98.3	98.26	98.24	98.41	98.43	98.45	98.46	98.57	98.47	98.53	98.73	98.25	98.42	98.54	98.52
GCA_007595285		98.36	98.22	98.27	98.63	98.26	98.61	98.22	98.45	97.97	98.4	98.26	98.45	98.23	98.37	98.61	98.05	98.26	98.61	98.7	98.22	98.61	98.61	98.14	98.49	99.19	98.58	98.35	98.39	98.15	98.38	98.16	98.5	98.2	98.37	98.28	98.4	98.33	98.39	98.62	98.62	98.51	98.45	98.61	98.62	98.1	98.36	98.62	98.48
GCA_014647135			98.32	98.32	98.28	98.34	98.35	98.32	98.24	97.79	98.39	98.09	98.21	98.19	98.19	98.21	98.72	98.28	98.26	98.38	98.26	98.22	98.21	98.16	98.26	98.34	98.17	98.09	98.14	98.11	99.99	98.16	98.27	98.27	98.15	98.29	98.27	98.4	98.4	98.22	98.21	98.3	98.25	98.21	98.37	98.14	98.31	98.24	98.3
GCA_006385775				98.05	97.84	98.02	98.13	99.99	97.99	97.8	98.59	97.96	98.32	98.17	97.57	98.08	97.8	98.01	98.04	98.33	97.65	98.09	98.08	97.89	97.99	98.3	98	98	98.12	98.09	98.27	97.99	97.95	97.66	97.52	97.99	98.74	98.35	98.4	98.23	97.94	97.77	98	98.08	98.34	98.15	97.79	98.09	97.92
GCA_024972795					98.29	100	98.17	98.07	97.95	97.85	98.8	97.57	98.23	98.16	97.9	98.19	97.8	97.99	98.34	98.32	98.22	98.19	98.19	97.84	98.21	98.26	98.13	98.37	98.02	98.71	98.17	98.01	98.24	98.22	97.93	97.83	98.17	98.6	98.7	98	98.29	98.3	97.95	98.19	98.35	97.85	98.03	98.19	98.38
GCA_025397555						98.2	98.48	97.91	98.34	97.97	98.39	98.2	98.35	98.07	98.51	98.4	98.01	98.16	98.54	98.56	98.25	98.41	98.41	98.15	98.38	98.63	98.45	98.24	98.11	98	98.24	98.15	98.4	98.24	98.51	98.15	98.15	98.19	98.25	99.66	99.58	98.46	98.34	98.41	98.59	97.91	98.23	98.42	98.48
GCA_025397475							98.17	98.03	97.92	97.83	98.79	97.68	98.2	98.16	97.9	98.18	97.88	98	98.33	98.31	98.2	98.18	98.18	97.99	98.2	98.23	98.09	98.41	98.04	98.65	98.34	98.01	98.21	98.21	97.93	98.06	98.13	98.6	98.72	98.07	98.26	98.27	97.94	98.18	98.33	97.87	98.05	98.18	98.37
GCA_022557375								98.12	98.4	98.2	98.34	98.12	98.38	98.14	98.18	98.54	98.04	98.34	98.56	98.57	98.18	98.54	98.54	98.06	99.02	98.62	98.96	98.3	98.33	98.2	98.37	98.06	99.03	98.16	98.19	98.23	98.28	98.22	98.37	98.48	98.37	98.97	98.39	98.54	98.63	98.06	98.27	98.54	98.57
GCA_006385735									98.01	97.79	98.6	98	98.34	98.18	97.58	98.09	97.56	97.99	98.06	98.35	97.77	98.1	98.09	97.5	97.98	98.31	98	98.01	97.97	98.13	97.83	98.05	97.95	97.77	97.61	97.52	98.79	98.21	98.4	98.26	97.95	97.78	98.03	98.09	98.34	98.17	97.67	98.1	98.01
GCA_023476085										97.77	98.31	98.17	98.45	98.14	98	98.36	97.89	98.34	99.32	98.5	97.88	98.36	98.36	98.11	98.26	98.62	98.37	98.18	98.37	97.48	98.22	98.15	98.28	97.86	98.07	98.12	97.84	98.21	98.23	98.3	98.13	98.27	100	98.36	98.42	97.7	98.19	98.36	98.17
GCA_022453805											98.02	97.56	97.81	98.01	97.69	98.21	97.61	97.81	98.06	98.05	97.76	98.21	98.22	97.59	97.98	98.08	98.06	97.9	97.87	97.77	97.8	97.58	97.97	97.74	97.68	97.9	97.89	97.89	97.93	97.83	98	97.97	97.77	98.21	98	97.62	97.91	98.21	97.97
GCA_003130545												98.08	98.3	98.36	98.17	98.42	98.05	98.19	98.45	98.4	98.82	98.41	98.41	98.23	98.29	98.47	98.19	98.14	98.09	98.11	98.4	98.25	98.31	98.82	98.18	98.37	98.48	99.58	99.33	98.19	98.37	98.23	98.33	98.42	98.47	98.27	98.12	98.42	98.4
GCA_019266205													98.3	97.96	99.47	98.18	97.76	97.67	98.16	98.27	97.74	98.19	98.18	97.74	98.04	98.25	98.09	98.03	98.16	97.89	98.1	97.74	98.13	97.73	99.52	97.93	97.95	98.13	98.03	98.26	98.12	97.88	98.16	98.18	98.26	97.67	98.02	98.19	98.16
GCA_002738015														98.33	98.18	98.29	97.97	98.14	98.4	98.36	98.06	98.29	98.29	98.17	98.21	98.45	98.27	98.12	98.41	98.03	98.23	98.21	98.22	98.01	98.17	98.41	98.18	98.32	98.24	98.42	98.37	98.25	98.45	98.29	98.38	98.19	98.57	98.29	98.22
GCA_021209245															97.77	98.17	97.84	97.97	98.09	98.19	97.94	98.17	98.17	98.07	98	98.27	98.07	98.03	97.93	97.85	98.19	98.1	97.92	97.96	97.85	99.58	98.32	98.27	98.15	98.22	98.07	97.98	98.2	98.17	98.28	98.37	98.16	98.17	98.12
GCA_025397615																98.18	97.81	98	98.54	98.41	98.07	98.19	98.18	97.98	98.15	98.42	98.18	98.05	98.03	97.82	98.19	98	98.16	98.06	100	97.95	98.03	97.87	98.12	98.26	98.49	98.28	97.98	98.18	98.31	97.76	98.12	98.19	98.3
GCA_007595275																	97.93	98.28	98.53	98.52	98.2	100	100	98.15	98.47	98.66	98.49	98.25	98.35	98.22	98.21	98.15	98.5	98.21	98.18	98.18	98.27	98.3	98.27	98.38	98.31	98.48	98.35	100	98.54	98	98.23	100	98.55
GCA_024655725																		98.02	98.01	98.17	97.8	97.94	97.93	97.83	98.13	98.11	97.84	97.89	97.95	97.76	98.72	97.83	98.11	97.78	97.86	97.87	97.95	98	97.97	98.01	98.09	98.1	97.89	97.93	98.14	97.77	98.02	97.94	98.01
GCA_000712635																			98.27	98.36	98.02	98.27	98.27	98.15	98.16	98.34	98.12	98.16	98.16	98.05	98.3	98.15	98.16	98.01	97.99	98	98.12	98.12	98.01	98.13	98.28	98.27	98.35	98.28	98.33	98.03	98.16	98.28	98.3
8M34																				98.5	98.29	98.53	98.53	98.15	98.34	98.66	98.43	98.17	98.23	97.98	98.26	98.21	98.35	98.26	98.53	98.21	98.22	98.25	98.37	98.31	98.44	98.6	99.31	98.53	98.52	98.07	98.36	98.53	98.6
GCA_012490605																					98.22	98.52	98.52	98.28	98.42	98.68	98.47	98.37	98.39	98.31	98.39	98.26	98.43	98.24	98.4	98.29	98.26	98.38	98.36	98.46	98.52	98.6	98.52	98.52	98.67	98.07	98.29	98.52	98.56
GCA_026012575																						98.18	98.19	98.2	97.99	98.23	97.92	97.95	97.89	97.63	98.29	98.23	98.01	100	98.12	97.92	97.72	98.66	98.9	98	98.29	98.13	97.9	98.2	98.3	97.59	98.05	98.22	98.04
GCA_007595265																							100	98.16	98.47	98.66	98.49	98.25	98.36	98.22	98.22	98.16	98.5	98.21	98.19	98.19	98.28	98.28	98.28	98.39	98.31	98.48	98.34	100	98.54	98	98.23	100	98.55
GCA_007595225																								98.15	98.47	98.66	98.49	98.26	98.35	98.23	98.21	98.15	98.5	98.21	98.18	98.18	98.27	98.28	98.27	98.39	98.31	98.48	98.34	100	98.54	98	98.23	100	98.54
GCA_002074855																									98.01	98.29	97.94	97.91	97.7	97.81	98.16	100	97.99	98.19	97.98	98.12	98.15	98.05	98.11	98.02	98.11	98.09	98.15	98.14	98.16	97.97	98.09	98.15	98.01
GCA_000798835																										98.47	99	98.16	98.17	97.98	98.28	98.04	99.94	97.98	98.11	97.92	98.19	98.17	98.31	98.32	98.35	99.12	98.26	98.44	98.41	97.88	98.18	98.49	98.33
GCA_012490345																											98.55	98.41	98.41	98.29	98.35	98.3	98.51	98.21	98.42	98.27	98.33	98.44	98.42	98.55	98.61	98.61	98.6	98.66	98.73	98.16	98.43	98.66	98.63
GCA_012490465																												98.36	98.27	98.17	98.18	97.97	99.05	97.91	98.17	98.03	98.09	98.14	98.22	98.45	98.34	99.16	98.38	98.49	98.55	97.85	98.24	98.49	98.5
GCA_012843185																													98.15	98.53	98.09	97.93	98.22	97.93	98.03	98.07	98.09	98.04	98.13	98.25	98.25	98.26	98.26	98.26	98.38	97.97	98.12	98.26	98.11
GCA_029839545																														97.99	98.16	97.71	98.19	97.86	98.07	97.97	98.02	98.14	98.16	98.22	98.11	98.03	98.37	98.36	98.43	98.01	98.76	98.37	98.19
GCA_019973655																															97.98	97.82	98.07	97.58	97.81	97.88	98.34	97.98	98.06	97.94	97.87	97.95	97.48	98.23	98.15	97.92	97.74	98.23	98.02
GCA_023283665																																98.18	98.29	98.28	98.16	98.28	98.27	98.41	98.4	98.21	98.18	98.31	98.25	98.21	98.39	98.14	98.33	98.24	98.3
GCA_001723195																																	98.02	98.21	97.97	98.09	98.2	98.04	98.04	98.03	98.13	98.16	98.17	98.07	98.2	98.02	98.13	98.08	97.99
GCA_013307415																																		97.98	97.93	97.69	98.04	98.09	98.32	98.37	98.22	99.07	98.26	98.33	98.37	97.76	97.99	98.44	98.34
GCA_025998315																																			98.01	97.75	97.68	98.67	98.88	97.99	98.15	98.09	97.91	98.21	98.31	97.53	98.01	98.23	97.94
GCA_024971755																																				97.97	97.98	97.89	98.1	98.25	98.5	98.27	98.07	98.19	98.29	97.71	98.07	98.19	98.34
GCA_021209305																																					98.35	98.3	98.2	98.27	98.14	98.03	98.16	98.18	98.31	98.34	98.11	98.19	98.14
GCA_002209245																																						97.88	98.3	98.26	98.12	98.11	97.87	98.25	98.18	98.26	97.85	98.26	97.48
GCA_000282755																																							99.03	98.2	98.2	97.82	98.23	98.3	98.36	98.25	98.02	98.3	98.17
GCA_029843345																																								98.1	98.2	98.25	98.24	98.28	98.4	98.15	98.05	98.3	98.34
GCA_003241225																																									99.61	98.39	98.35	98.39	98.54	97.85	98.28	98.4	98.4
GCA_025397625																																										98.6	98.2	98.32	98.53	97.93	98.19	98.32	98.58
GCA_025397565																																											98.25	98.48	98.52	97.82	98.19	98.48	98.55
GCA_023475945																																												98.35	98.42	97.73	98.19	98.35	98.19
GCA_007595335																																													98.54	98	98.23	100	98.55
GCA_016859145																																														98.16	98.36	98.54	98.36
GCA_001308045																																															98.07	98	97.93
GCA_019266125																																																98.22	98.23
GCA_007636465																																																	98.55
8M38

## Sheet: TableS4
Supplemental Table S4 Tetra-nucleotide signature of 50 S. xiamenensis genomes
Strains	8M34	8M38	GCA_000282755	GCA_000712635	GCA_000798835	GCA_001308045	GCA_001723195	GCA_002074855	GCA_002209245	GCA_002738015	GCA_003130545	GCA_003241225	GCA_006385735	GCA_006385775	GCA_007595225	GCA_007595265	GCA_007595275	GCA_007595285	GCA_007595335	GCA_007636465	GCA_012490345	GCA_012490465	GCA_012490605	GCA_012843185	GCA_013307415	GCA_014647135	GCA_016859145	GCA_019266125	GCA_019266205	GCA_019973655	GCA_021209245	GCA_021209305	GCA_022453805	GCA_022557375	GCA_023283665	GCA_023475945	GCA_023476085	GCA_024655725	GCA_024971755	GCA_024972795	GCA_025397475	GCA_025397555	GCA_025397565	GCA_025397615	GCA_025397625	GCA_025998315	GCA_026012575	GCA_029719425	GCA_029839545
8M34	1	0.999581	0.999257	0.999155	0.999164	0.998557	0.998857	0.999171	0.9985	0.999082	0.999086	0.999142	0.997747	0.998402	0.999288	0.999313	0.99931	0.998883	0.999309	0.999305	0.999001	0.999088	0.998756	0.999043	0.99899	0.998953	0.999061	0.999352	0.999465	0.998651	0.998165	0.998855	0.999101	0.999014	0.998965	0.999498	0.999456	0.999132	0.999558	0.999156	0.999292	0.999553	0.999264	0.99943	0.999077	0.998651	0.999005	0.999242	0.99915
8M38	0.999581	1	0.999147	0.998893	0.998969	0.998341	0.998789	0.999036	0.998198	0.998848	0.998768	0.998798	0.99787	0.998568	0.99907	0.999098	0.999098	0.998706	0.999096	0.999094	0.998812	0.998797	0.998399	0.99861	0.99884	0.998682	0.998783	0.999201	0.99926	0.998493	0.997998	0.998854	0.999043	0.998884	0.998693	0.999374	0.999393	0.998818	0.999348	0.999107	0.999195	0.999304	0.999144	0.999194	0.998864	0.99868	0.998981	0.999168	0.999036
GCA_000282755	0.999257	0.999147	1	0.999443	0.999234	0.998861	0.998357	0.998779	0.998686	0.999393	0.99969	0.999419	0.997562	0.998299	0.999432	0.999433	0.999423	0.999297	0.999429	0.99942	0.999409	0.999503	0.99925	0.999314	0.998663	0.999416	0.999237	0.999461	0.99951	0.998592	0.998883	0.999192	0.999078	0.999273	0.999416	0.998952	0.998718	0.999387	0.999336	0.998958	0.999294	0.999482	0.999369	0.999336	0.998612	0.997876	0.998473	0.999222	0.999532
GCA_000712635	0.999155	0.998893	0.999443	1	0.999227	0.999063	0.997597	0.998407	0.998055	0.999541	0.999538	0.999458	0.996384	0.9975	0.999658	0.999633	0.999629	0.99947	0.99963	0.99963	0.999653	0.999578	0.999619	0.999581	0.998473	0.999725	0.999457	0.999301	0.999305	0.997919	0.998967	0.999003	0.999017	0.999528	0.999729	0.998832	0.998474	0.99968	0.999155	0.998473	0.999217	0.999454	0.999343	0.999233	0.998562	0.997221	0.997971	0.999389	0.999201
GCA_000798835	0.999164	0.998969	0.999234	0.999227	1	0.998988	0.998498	0.999103	0.998404	0.999213	0.999075	0.999197	0.997487	0.998309	0.999322	0.999328	0.999309	0.999123	0.999305	0.999326	0.999066	0.999514	0.998998	0.999243	0.999645	0.999014	0.99895	0.999442	0.999373	0.998481	0.998506	0.998976	0.998704	0.999418	0.999005	0.999077	0.998783	0.999193	0.999259	0.998802	0.999307	0.999412	0.999558	0.999513	0.998832	0.997861	0.998531	0.999119	0.999245
GCA_001308045	0.998557	0.998341	0.998861	0.999063	0.998988	1	0.998127	0.998761	0.998189	0.998918	0.998984	0.998888	0.996792	0.99786	0.998866	0.99885	0.998846	0.998806	0.998837	0.998856	0.998825	0.999024	0.998754	0.998792	0.998525	0.998779	0.998579	0.99909	0.998844	0.998105	0.998128	0.99857	0.998651	0.998918	0.998742	0.998393	0.998009	0.998837	0.998659	0.998384	0.998985	0.999063	0.99905	0.998936	0.998813	0.997482	0.998241	0.998833	0.998692
GCA_001723195	0.998857	0.998789	0.998357	0.997597	0.998498	0.998127	1	0.999546	0.998532	0.99788	0.997921	0.997981	0.998832	0.999082	0.9981	0.998144	0.99813	0.99772	0.998128	0.998137	0.997606	0.998015	0.9973	0.997637	0.998729	0.997488	0.99759	0.998725	0.998459	0.998516	0.996868	0.998028	0.998194	0.997907	0.997484	0.998929	0.999063	0.997741	0.998585	0.999042	0.998753	0.998669	0.998419	0.99851	0.998728	0.998852	0.999044	0.998187	0.998202
GCA_002074855	0.999171	0.999036	0.998779	0.998407	0.999103	0.998761	0.999546	1	0.998133	0.998465	0.998412	0.998627	0.99803	0.998824	0.998721	0.998735	0.998724	0.998372	0.998718	0.998739	0.99825	0.998582	0.99806	0.998256	0.999261	0.998244	0.998126	0.999282	0.999056	0.998502	0.997493	0.998585	0.998731	0.998509	0.998216	0.999251	0.999163	0.998539	0.999024	0.998883	0.99919	0.999168	0.998996	0.999172	0.999379	0.998595	0.999063	0.998818	0.998706
GCA_002209245	0.9985	0.998198	0.998686	0.998055	0.998404	0.998189	0.998532	0.998133	1	0.998614	0.998719	0.998598	0.998695	0.998729	0.998392	0.998431	0.99842	0.99832	0.998421	0.998416	0.998405	0.998476	0.9983	0.998241	0.997752	0.998127	0.9983	0.998642	0.998342	0.998227	0.998224	0.998451	0.998033	0.998395	0.998148	0.998275	0.998075	0.998199	0.998016	0.998923	0.998683	0.998546	0.998291	0.998061	0.997918	0.997501	0.998114	0.998184	0.998647
GCA_002738015	0.999082	0.998848	0.999393	0.999541	0.999213	0.998918	0.99788	0.998465	0.998614	1	0.999473	0.999633	0.996978	0.997872	0.99957	0.999568	0.999544	0.999526	0.999565	0.999559	0.999665	0.999484	0.999591	0.999397	0.998412	0.999613	0.999467	0.999377	0.999204	0.997974	0.99919	0.99926	0.998668	0.999483	0.999626	0.998747	0.998353	0.999624	0.999022	0.998583	0.999184	0.99945	0.999157	0.999169	0.99844	0.997014	0.997811	0.999259	0.999332
GCA_003130545	0.999086	0.998768	0.99969	0.999538	0.999075	0.998984	0.997921	0.998412	0.998719	0.999473	1	0.999528	0.99697	0.997731	0.999439	0.999433	0.999431	0.999478	0.999436	0.999429	0.999603	0.999606	0.999513	0.999561	0.998229	0.999543	0.999524	0.999174	0.999201	0.99825	0.999116	0.999089	0.999079	0.999456	0.999552	0.998641	0.998313	0.999492	0.999024	0.998752	0.9992	0.999346	0.99929	0.999113	0.998347	0.997316	0.998048	0.999194	0.999184
GCA_003241225	0.999142	0.998798	0.999419	0.999458	0.999197	0.998888	0.997981	0.998627	0.998598	0.999633	0.999528	1	0.996944	0.997928	0.999461	0.999458	0.999438	0.999441	0.999449	0.999447	0.999534	0.999517	0.999556	0.999468	0.998416	0.999513	0.999258	0.999321	0.999234	0.998144	0.999255	0.999325	0.99877	0.999467	0.999507	0.998947	0.9985	0.999576	0.998951	0.998581	0.999269	0.99969	0.999205	0.999196	0.998776	0.997095	0.997935	0.999155	0.999252
GCA_006385735	0.997747	0.99787	0.997562	0.996384	0.997487	0.996792	0.998832	0.99803	0.998695	0.996978	0.99697	0.996944	1	0.999684	0.996975	0.997044	0.997037	0.996527	0.997035	0.997038	0.996431	0.997119	0.99611	0.996731	0.997562	0.996291	0.996385	0.997846	0.997564	0.998233	0.996346	0.997437	0.99695	0.996892	0.996326	0.998138	0.998267	0.996523	0.997434	0.998532	0.997868	0.997536	0.9974	0.9974	0.997464	0.998226	0.998484	0.997034	0.997809
GCA_006385775	0.998402	0.998568	0.998299	0.9975	0.998309	0.99786	0.999082	0.998824	0.998729	0.997872	0.997731	0.997928	0.999684	1	0.997883	0.997926	0.997912	0.997483	0.997914	0.997919	0.997396	0.997992	0.997103	0.997554	0.998311	0.997339	0.997185	0.99864	0.998435	0.998643	0.997286	0.998353	0.997792	0.997821	0.997344	0.998859	0.998828	0.997594	0.998173	0.99888	0.998715	0.998403	0.998237	0.998292	0.998396	0.998396	0.998869	0.99796	0.998499
GCA_007595225	0.999288	0.99907	0.999432	0.999658	0.999322	0.998866	0.9981	0.998721	0.998392	0.99957	0.999439	0.999461	0.996975	0.997883	1	0.999996	0.999994	0.999445	0.999994	0.999995	0.999584	0.999579	0.999446	0.999533	0.998642	0.999557	0.999424	0.999424	0.999311	0.998222	0.998913	0.999126	0.998996	0.999418	0.999566	0.99898	0.998686	0.999543	0.999271	0.998739	0.999237	0.999464	0.999409	0.999334	0.998521	0.997484	0.998159	0.999355	0.999309
GCA_007595265	0.999313	0.999098	0.999433	0.999633	0.999328	0.99885	0.998144	0.998735	0.998431	0.999568	0.999433	0.999458	0.997044	0.997926	0.999996	1	0.999998	0.999437	0.999998	0.999998	0.999567	0.999573	0.999419	0.99952	0.998649	0.999529	0.99942	0.999427	0.999323	0.998273	0.998893	0.999119	0.99897	0.999403	0.99954	0.999003	0.998721	0.999521	0.999294	0.998789	0.999239	0.999466	0.999407	0.999344	0.998515	0.997551	0.998205	0.99936	0.999318
GCA_007595275	0.99931	0.999098	0.999423	0.999629	0.999309	0.998846	0.99813	0.998724	0.99842	0.999544	0.999431	0.999438	0.997037	0.997912	0.999994	0.999998	1	0.99942	0.999997	0.999998	0.999557	0.999566	0.999404	0.999521	0.998631	0.999516	0.999414	0.999422	0.99932	0.998286	0.998879	0.999113	0.998978	0.999394	0.999528	0.998995	0.998715	0.99951	0.999298	0.998793	0.999235	0.999451	0.999407	0.999342	0.998508	0.997563	0.998216	0.999357	0.999317
GCA_007595285	0.998883	0.998706	0.999297	0.99947	0.999123	0.998806	0.99772	0.998372	0.99832	0.999526	0.999478	0.999441	0.996527	0.997483	0.999445	0.999437	0.99942	1	0.999432	0.999431	0.999558	0.999498	0.999515	0.999314	0.998316	0.99939	0.999436	0.999085	0.999053	0.997837	0.998933	0.998901	0.999024	0.999461	0.999389	0.998622	0.998258	0.99937	0.998838	0.998577	0.999196	0.99925	0.999076	0.999003	0.998324	0.997056	0.997771	0.999227	0.9991
GCA_007595335	0.999309	0.999096	0.999429	0.99963	0.999305	0.998837	0.998128	0.998718	0.998421	0.999565	0.999436	0.999449	0.997035	0.997914	0.999994	0.999998	0.999997	0.999432	1	0.999998	0.999563	0.999559	0.999413	0.999515	0.998629	0.999526	0.999422	0.999416	0.999313	0.998253	0.998891	0.999117	0.998969	0.999391	0.999539	0.998991	0.998711	0.999517	0.999284	0.99878	0.999227	0.999451	0.999393	0.999325	0.99849	0.997542	0.998197	0.999354	0.999306
GCA_007636465	0.999305	0.999094	0.99942	0.99963	0.999326	0.998856	0.998137	0.998739	0.998416	0.999559	0.999429	0.999447	0.997038	0.997919	0.999995	0.999998	0.999998	0.999431	0.999998	1	0.999561	0.999568	0.999411	0.99952	0.998654	0.999519	0.999418	0.999428	0.999312	0.998262	0.998878	0.999111	0.998977	0.999403	0.999531	0.999	0.998717	0.999511	0.999285	0.998781	0.999235	0.999463	0.999409	0.999334	0.998521	0.997555	0.998213	0.99936	0.999307
GCA_012490345	0.999001	0.998812	0.999409	0.999653	0.999066	0.998825	0.997606	0.99825	0.998405	0.999665	0.999603	0.999534	0.996431	0.997396	0.999584	0.999567	0.999557	0.999558	0.999563	0.999561	1	0.999439	0.999739	0.999453	0.998224	0.999688	0.999622	0.999144	0.999097	0.997733	0.999281	0.999214	0.998998	0.999511	0.999702	0.998639	0.998254	0.999622	0.998969	0.998546	0.999171	0.999337	0.999141	0.999032	0.99827	0.996987	0.997685	0.999356	0.999103
GCA_012490465	0.999088	0.998797	0.999503	0.999578	0.999514	0.999024	0.998015	0.998582	0.998476	0.999484	0.999606	0.999517	0.997119	0.997992	0.999579	0.999573	0.999566	0.999498	0.999559	0.999568	0.999439	1	0.999435	0.999651	0.998726	0.999428	0.999345	0.999396	0.999352	0.99848	0.998945	0.999126	0.998892	0.999699	0.999417	0.998935	0.998576	0.999463	0.999149	0.998646	0.999221	0.999404	0.999631	0.999348	0.998512	0.997425	0.998203	0.999325	0.999428
GCA_012490605	0.998756	0.998399	0.99925	0.999619	0.998998	0.998754	0.9973	0.99806	0.9983	0.999591	0.999513	0.999556	0.99611	0.997103	0.999446	0.999419	0.999404	0.999515	0.999413	0.999411	0.999739	0.999435	1	0.999451	0.998056	0.999664	0.999502	0.998986	0.998845	0.997428	0.999387	0.999056	0.998688	0.999411	0.99966	0.998408	0.997924	0.999637	0.998632	0.998165	0.999013	0.999159	0.998995	0.998795	0.998048	0.996352	0.997244	0.999152	0.999034
GCA_012843185	0.999043	0.99861	0.999314	0.999581	0.999243	0.998792	0.997637	0.998256	0.998241	0.999397	0.999561	0.999468	0.996731	0.997554	0.999533	0.99952	0.999521	0.999314	0.999515	0.99952	0.999453	0.999651	0.999451	1	0.998503	0.999499	0.999364	0.999254	0.999099	0.998262	0.99894	0.998949	0.998755	0.999534	0.999498	0.99863	0.998252	0.999502	0.999042	0.998503	0.999076	0.999349	0.999375	0.999244	0.998357	0.997208	0.997962	0.999069	0.999286
GCA_013307415	0.99899	0.99884	0.998663	0.998473	0.999645	0.998525	0.998729	0.999261	0.997752	0.998412	0.998229	0.998416	0.997562	0.998311	0.998642	0.998649	0.998631	0.998316	0.998629	0.998654	0.998224	0.998726	0.998056	0.998503	1	0.998171	0.998167	0.999137	0.999062	0.998331	0.997468	0.998397	0.998515	0.998701	0.998155	0.999048	0.99892	0.998468	0.99915	0.998627	0.999024	0.998999	0.999164	0.999293	0.99895	0.998292	0.998761	0.998577	0.998686
GCA_014647135	0.998953	0.998682	0.999416	0.999725	0.999014	0.998779	0.997488	0.998244	0.998127	0.999613	0.999543	0.999513	0.996291	0.997339	0.999557	0.999529	0.999516	0.99939	0.999526	0.999519	0.999688	0.999428	0.999664	0.999499	0.998171	1	0.999412	0.999176	0.999146	0.997713	0.999178	0.999091	0.998843	0.999496	0.999992	0.998603	0.998194	0.999784	0.998932	0.998335	0.99911	0.999282	0.999097	0.999073	0.998279	0.996771	0.997584	0.999207	0.99919
GCA_016859145	0.999061	0.998783	0.999237	0.999457	0.99895	0.998579	0.99759	0.998126	0.9983	0.999467	0.999524	0.999258	0.996385	0.997185	0.999424	0.99942	0.999414	0.999436	0.999422	0.999418	0.999622	0.999345	0.999502	0.999364	0.998167	0.999412	1	0.999018	0.99893	0.997867	0.998913	0.998821	0.998917	0.999409	0.999434	0.998411	0.998199	0.999381	0.998919	0.998564	0.998952	0.999083	0.998997	0.998836	0.997951	0.997043	0.997625	0.999117	0.999003
GCA_019266125	0.999352	0.999201	0.999461	0.999301	0.999442	0.99909	0.998725	0.999282	0.998642	0.999377	0.999174	0.999321	0.997846	0.99864	0.999424	0.999427	0.999422	0.999085	0.999416	0.999428	0.999144	0.999396	0.998986	0.999254	0.999137	0.999176	0.999018	1	0.999539	0.998661	0.998563	0.99923	0.998803	0.999273	0.999157	0.999193	0.998959	0.999258	0.999475	0.99893	0.999387	0.999522	0.999501	0.999566	0.999114	0.998011	0.998645	0.999205	0.999518
GCA_019266205	0.999465	0.99926	0.99951	0.999305	0.999373	0.998844	0.998459	0.999056	0.998342	0.999204	0.999201	0.999234	0.997564	0.998435	0.999311	0.999323	0.99932	0.999053	0.999313	0.999312	0.999097	0.999352	0.998845	0.999099	0.999062	0.999146	0.99893	0.999539	1	0.998726	0.998458	0.999019	0.99917	0.999174	0.999128	0.999345	0.999146	0.999279	0.999717	0.99893	0.999347	0.999496	0.999496	0.999696	0.998994	0.998315	0.998859	0.999288	0.999493
GCA_019973655	0.998651	0.998493	0.998592	0.997919	0.998481	0.998105	0.998516	0.998502	0.998227	0.997974	0.99825	0.998144	0.998233	0.998643	0.998222	0.998273	0.998286	0.997837	0.998253	0.998262	0.997733	0.99848	0.997428	0.998262	0.998331	0.997713	0.997867	0.998661	0.998726	1	0.997446	0.998264	0.998016	0.998172	0.997704	0.998624	0.998619	0.998022	0.998667	0.999311	0.998727	0.998597	0.99882	0.998614	0.99837	0.998543	0.998802	0.998089	0.998722
GCA_021209245	0.998165	0.997998	0.998883	0.998967	0.998506	0.998128	0.996868	0.997493	0.998224	0.99919	0.999116	0.999255	0.996346	0.997286	0.998913	0.998893	0.998879	0.998933	0.998891	0.998878	0.999281	0.998945	0.999387	0.99894	0.997468	0.999178	0.998913	0.998563	0.998458	0.997446	1	0.999503	0.998116	0.999017	0.999191	0.998083	0.997602	0.999256	0.998155	0.998128	0.998793	0.998675	0.998641	0.998281	0.997315	0.995796	0.996733	0.998588	0.998708
GCA_021209305	0.998855	0.998854	0.999192	0.999003	0.998976	0.99857	0.998028	0.998585	0.998451	0.99926	0.999089	0.999325	0.997437	0.998353	0.999126	0.999119	0.999113	0.998901	0.999117	0.999111	0.999214	0.999126	0.999056	0.998949	0.998397	0.999091	0.998821	0.99923	0.999019	0.998264	0.999503	1	0.998518	0.999118	0.999092	0.998894	0.998554	0.999219	0.998809	0.998721	0.999224	0.99911	0.999103	0.998934	0.998305	0.997178	0.997958	0.998974	0.999174
GCA_022453805	0.999101	0.999043	0.999078	0.999017	0.998704	0.998651	0.998194	0.998731	0.998033	0.998668	0.999079	0.99877	0.99695	0.997792	0.998996	0.99897	0.998978	0.999024	0.998969	0.998977	0.998998	0.998892	0.998688	0.998755	0.998515	0.998843	0.998917	0.998803	0.99917	0.998016	0.998116	0.998518	1	0.998878	0.998853	0.999014	0.998911	0.998939	0.999078	0.998672	0.999089	0.999059	0.998994	0.999002	0.998771	0.998196	0.99863	0.999161	0.998717
GCA_022557375	0.999014	0.998884	0.999273	0.999528	0.999418	0.998918	0.997907	0.998509	0.998395	0.999483	0.999456	0.999467	0.996892	0.997821	0.999418	0.999403	0.999394	0.999461	0.999391	0.999403	0.999511	0.999699	0.999411	0.999534	0.998701	0.999496	0.999409	0.999273	0.999174	0.998172	0.999017	0.999118	0.998878	1	0.999491	0.998791	0.998417	0.999511	0.998991	0.998649	0.999228	0.999386	0.999469	0.999209	0.998506	0.997158	0.99793	0.999175	0.999141
GCA_023283665	0.998965	0.998693	0.999416	0.999729	0.999005	0.998742	0.997484	0.998216	0.998148	0.999626	0.999552	0.999507	0.996326	0.997344	0.999566	0.99954	0.999528	0.999389	0.999539	0.999531	0.999702	0.999417	0.99966	0.999498	0.998155	0.999992	0.999434	0.999157	0.999128	0.997704	0.999191	0.999092	0.998853	0.999491	1	0.998598	0.998205	0.999786	0.998938	0.998349	0.999092	0.999277	0.999075	0.999054	0.998253	0.996805	0.997602	0.999196	0.999184
GCA_023475945	0.999498	0.999374	0.998952	0.998832	0.999077	0.998393	0.998929	0.999251	0.998275	0.998747	0.998641	0.998947	0.998138	0.998859	0.99898	0.999003	0.998995	0.998622	0.998991	0.999	0.998639	0.998935	0.998408	0.99863	0.999048	0.998603	0.998411	0.999193	0.999345	0.998624	0.998083	0.998894	0.999014	0.998791	0.998598	1	0.999889	0.998844	0.999251	0.999063	0.999319	0.999388	0.999167	0.999242	0.999126	0.998711	0.999121	0.99918	0.998973
GCA_023476085	0.999456	0.999393	0.998718	0.998474	0.998783	0.998009	0.999063	0.999163	0.998075	0.998353	0.998313	0.9985	0.998267	0.998828	0.998686	0.998721	0.998715	0.998258	0.998711	0.998717	0.998254	0.998576	0.997924	0.998252	0.99892	0.998194	0.998199	0.998959	0.999146	0.998619	0.997602	0.998554	0.998911	0.998417	0.998205	0.999889	1	0.998439	0.999211	0.999056	0.999056	0.999088	0.998929	0.998987	0.998863	0.99899	0.999179	0.998958	0.998702
GCA_024655725	0.999132	0.998818	0.999387	0.99968	0.999193	0.998837	0.997741	0.998539	0.998199	0.999624	0.999492	0.999576	0.996523	0.997594	0.999543	0.999521	0.99951	0.99937	0.999517	0.999511	0.999622	0.999463	0.999637	0.999502	0.998468	0.999784	0.999381	0.999258	0.999279	0.998022	0.999256	0.999219	0.998939	0.999511	0.999786	0.998844	0.998439	1	0.999044	0.998554	0.999275	0.999411	0.99922	0.999178	0.99848	0.996949	0.997752	0.99921	0.999312
GCA_024971755	0.999558	0.999348	0.999336	0.999155	0.999259	0.998659	0.998585	0.999024	0.998016	0.999022	0.999024	0.998951	0.997434	0.998173	0.999271	0.999294	0.999298	0.998838	0.999284	0.999285	0.998969	0.999149	0.998632	0.999042	0.99915	0.998932	0.998919	0.999475	0.999717	0.998667	0.998155	0.998809	0.999078	0.998991	0.998938	0.999251	0.999211	0.999044	1	0.99898	0.999231	0.999364	0.999489	0.999803	0.998876	0.998459	0.998797	0.999116	0.999147
GCA_024972795	0.999156	0.999107	0.998958	0.998473	0.998802	0.998384	0.999042	0.998883	0.998923	0.998583	0.998752	0.998581	0.998532	0.99888	0.998739	0.998789	0.998793	0.998577	0.99878	0.998781	0.998546	0.998646	0.998165	0.998503	0.998627	0.998335	0.998564	0.99893	0.99893	0.999311	0.998128	0.998721	0.998672	0.998649	0.998349	0.999063	0.999056	0.998554	0.99898	1	0.999518	0.998976	0.998887	0.998869	0.998541	0.998781	0.999005	0.998631	0.998844
GCA_025397475	0.999292	0.999195	0.999294	0.999217	0.999307	0.998985	0.998753	0.99919	0.998683	0.999184	0.9992	0.999269	0.997868	0.998715	0.999237	0.999239	0.999235	0.999196	0.999227	0.999235	0.999171	0.999221	0.999013	0.999076	0.999024	0.99911	0.998952	0.999387	0.999347	0.998727	0.998793	0.999224	0.999089	0.999228	0.999092	0.999319	0.999056	0.999275	0.999231	0.999518	1	0.999438	0.999323	0.99938	0.999079	0.99804	0.998703	0.999101	0.999186
GCA_025397555	0.999553	0.999304	0.999482	0.999454	0.999412	0.999063	0.998669	0.999168	0.998546	0.99945	0.999346	0.99969	0.997536	0.998403	0.999464	0.999466	0.999451	0.99925	0.999451	0.999463	0.999337	0.999404	0.999159	0.999349	0.998999	0.999282	0.999083	0.999522	0.999496	0.998597	0.998675	0.99911	0.999059	0.999386	0.999277	0.999388	0.999088	0.999411	0.999364	0.998976	0.999438	1	0.999435	0.99952	0.999378	0.998123	0.998717	0.999283	0.999327
GCA_025397565	0.999264	0.999144	0.999369	0.999343	0.999558	0.99905	0.998419	0.998996	0.998291	0.999157	0.99929	0.999205	0.9974	0.998237	0.999409	0.999407	0.999407	0.999076	0.999393	0.999409	0.999141	0.999631	0.998995	0.999375	0.999164	0.999097	0.998997	0.999501	0.999496	0.99882	0.998641	0.999103	0.998994	0.999469	0.999075	0.999167	0.998929	0.99922	0.999489	0.998887	0.999323	0.999435	1	0.999604	0.998891	0.997927	0.998551	0.999262	0.999244
GCA_025397615	0.99943	0.999194	0.999336	0.999233	0.999513	0.998936	0.99851	0.999172	0.998061	0.999169	0.999113	0.999196	0.9974	0.998292	0.999334	0.999344	0.999342	0.999003	0.999325	0.999334	0.999032	0.999348	0.998795	0.999244	0.999293	0.999073	0.998836	0.999566	0.999696	0.998614	0.998281	0.998934	0.999002	0.999209	0.999054	0.999242	0.998987	0.999178	0.999803	0.998869	0.99938	0.99952	0.999604	1	0.999156	0.998226	0.998809	0.999114	0.999234
GCA_025397625	0.999077	0.998864	0.998612	0.998562	0.998832	0.998813	0.998728	0.999379	0.997918	0.99844	0.998347	0.998776	0.997464	0.998396	0.998521	0.998515	0.998508	0.998324	0.99849	0.998521	0.99827	0.998512	0.998048	0.998357	0.99895	0.998279	0.997951	0.999114	0.998994	0.99837	0.997315	0.998305	0.998771	0.998506	0.998253	0.999126	0.998863	0.99848	0.998876	0.998541	0.999079	0.999378	0.998891	0.999156	1	0.998273	0.998874	0.998609	0.998633
GCA_025998315	0.998651	0.99868	0.997876	0.997221	0.997861	0.997482	0.998852	0.998595	0.997501	0.997014	0.997316	0.997095	0.998226	0.998396	0.997484	0.997551	0.997563	0.997056	0.997542	0.997555	0.996987	0.997425	0.996352	0.997208	0.998292	0.996771	0.997043	0.998011	0.998315	0.998543	0.995796	0.997178	0.998196	0.997158	0.996805	0.998711	0.99899	0.996949	0.998459	0.998781	0.99804	0.998123	0.997927	0.998226	0.998273	1	0.999784	0.997992	0.997889
GCA_026012575	0.999005	0.998981	0.998473	0.997971	0.998531	0.998241	0.999044	0.999063	0.998114	0.997811	0.998048	0.997935	0.998484	0.998869	0.998159	0.998205	0.998216	0.997771	0.998197	0.998213	0.997685	0.998203	0.997244	0.997962	0.998761	0.997584	0.997625	0.998645	0.998859	0.998802	0.996733	0.997958	0.99863	0.99793	0.997602	0.999121	0.999179	0.997752	0.998797	0.999005	0.998703	0.998717	0.998551	0.998809	0.998874	0.999784	1	0.998503	0.998541
GCA_029719425	0.999242	0.999168	0.999222	0.999389	0.999119	0.998833	0.998187	0.998818	0.998184	0.999259	0.999194	0.999155	0.997034	0.99796	0.999355	0.99936	0.999357	0.999227	0.999354	0.99936	0.999356	0.999325	0.999152	0.999069	0.998577	0.999207	0.999117	0.999205	0.999288	0.998089	0.998588	0.998974	0.999161	0.999175	0.999196	0.99918	0.998958	0.99921	0.999116	0.998631	0.999101	0.999283	0.999262	0.999114	0.998609	0.997992	0.998503	1	0.99913
GCA_029839545	0.99915	0.999036	0.999532	0.999201	0.999245	0.998692	0.998202	0.998706	0.998647	0.999332	0.999184	0.999252	0.997809	0.998499	0.999309	0.999318	0.999317	0.9991	0.999306	0.999307	0.999103	0.999428	0.999034	0.999286	0.998686	0.99919	0.999003	0.999518	0.999493	0.998722	0.998708	0.999174	0.998717	0.999141	0.999184	0.998973	0.998702	0.999312	0.999147	0.998844	0.999186	0.999327	0.999244	0.999234	0.998633	0.997889	0.998541	0.99913	1
GCA_029843345	0.999149	0.99886	0.999349	0.999357	0.999216	0.999067	0.99824	0.998848	0.998534	0.999258	0.999454	0.999313	0.997263	0.998064	0.999285	0.999283	0.999286	0.999206	0.999275	0.999291	0.999297	0.999378	0.999102	0.999358	0.998693	0.999221	0.99906	0.99931	0.99935	0.998322	0.998488	0.998888	0.999152	0.999176	0.999233	0.999024	0.998682	0.999249	0.999119	0.998839	0.99936	0.999387	0.999207	0.999347	0.998961	0.998121	0.998845	0.999216	0.999216
[truncated: 1 more columns]

## Sheet: TableS5
Supplemental Table S5 Basic characteristics of genomes involved in our study
No.	Strain	Genbank number	Taxon	Collection date	Geo loc name	Isolation source	Source niche	Stats	Genome Size (bp)	GC	Completeness	Contamination
1	8M34	sequenced in this study	Shewanella xiamenensis	2022	China	hospital wastewater	environmental-related	Complete	4977138	0.463012	99.8427	1.28748
2	8M38	sequenced in this study	Shewanella xiamenensis	2022	China	hospital wastewater	environmental-related	Complete	5108934	0.463568	99.8159	0.915033
3	POL2	GCA_000282755.1	Shewanella sp.	2011	Poland	eutrophic lake bottom sediment	environmental-related	Contig	4913945	0.462006	99.2134	0.484619
4	BC01	GCA_000712635.2	Shewanella xiamenensis	2011	China: Xiamen	sea water from Xiamen	environmental-related	Scaffold	4672592	0.462131	99.8159	0
5	ZOR0012	GCA_000798835.1	Shewanella sp. ZOR0012	2011	USA: Eugene	freshwater biome	environmental-related	Scaffold	4953199	0.460461	99.5477	0.808616
6	Sh95	GCA_001308045.1	Shewanella sp.	2005	Argentina: Buenos Aires	ocular secretion	eukaryotes-related	Contig	4820870	0.463008	99.8427	0.435454
7	T17	GCA_001723195.1	Shewanella xiamenensis	2012	Algeria: Tizi Ouzou	Hospital effleunts	environmental-related	Contig	5368190	0.463325	99.8427	1.10847
8	T17	GCA_002074855.1	Shewanella xiamenensis	2012	Algeria: Tizi Ouzou	Hospital effleunts	environmental-related	Contig	5170388	0.462162	99.8427	1.06364
9	FDAARGOS_354	GCA_002209245.2	Shewanella sp.	before 2016	Not Applicable	Environment	environmental-related	Complete	5069981	0.463433	99.5477	0.256746
10	AS58	GCA_002738015.1	Shewanella xiamenensis	2015	Algeria	river water	environmental-related	Contig	4661781	0.462177	99.8427	0.0421408
11	DCB2-1	GCA_003130545.1	Shewanella xiamenensis	2017	Russia	groundwater	environmental-related	Contig	4736625	0.462667	99.8427	0.140469
12	S2_009_000_R2_72	GCA_003241225.1	Shewanella oneidensis	2014	USA: Pittsburgh, Pennsylvania Magee Womens Hospital	NICU surfaces and sink samples	environmental-related	Contig	4801024	0.461112	99.8427	0.501475
13	LC6	GCA_006385735.2	Shewanella sp.	2016	Peru: Lima	textile industrial wastewater	environmental-related	Complete	5519632	0.462771	99.5477	1.43869
14	LC2	GCA_006385775.1	Shewanella sp.	2016	Peru: Lima	textile industrial wastewater	environmental-related	Contig	5355693	0.462179	99.5477	1.05521
15	ZYW2	GCA_007595225.1	Shewanella xiamenensis	2014	Taiwan	pond water	environmental-related	Scaffold	4821247	0.461957	99.8427	0
16	ZYW3	GCA_007595265.1	Shewanella xiamenensis	2014	Taiwan	pond water	environmental-related	Scaffold	4828148	0.462052	99.8427	0
17	ZYW4	GCA_007595275.1	Shewanella xiamenensis	2014	Taiwan	pond water	environmental-related	Scaffold	4827903	0.462002	99.8427	0
18	ZYW6	GCA_007595285.1	Shewanella xiamenensis	2014	Taiwan	pond water	eukaryotes-related	Scaffold	4765190	0.462015	99.8427	0
19	ZYW5	GCA_007595335.1	Shewanella xiamenensis	2014	Taiwan	pond water	environmental-related	Scaffold	4829717	0.462077	99.8427	0
20	ZYW1	GCA_007636465.1	Shewanella xiamenensis	2014	Taiwan	fish	eukaryotes-related	Scaffold	4828457	0.462029	99.8427	0
21	SxND_W2_2018	GCA_012490345.1	Shewanella xiamenensis	2018	Viet Nam:Nam Dinh	river water	environmental-related	Contig	4599419	0.463038	99.8427	0.0665163
22	SxND_W5_2018	GCA_012490465.1	Shewanella xiamenensis	2018	Viet Nam:Nam Dinh	river water	environmental-related	Contig	4873310	0.460796	99.8427	0.160135
23	SxND_W9_2018	GCA_012490605.1	Shewanella xiamenensis	2018	Viet Nam:Nam Dinh	river water	environmental-related	Contig	4523549	0.462483	99.8427	0.147493
24	DNRA4	GCA_012843185.1	Shewanella sp.	2018	South Korea: Chungnam National University (CNU) agricultural research site	rice paddy soil	environmental-related	Contig	4672422	0.460948	99.8427	0.294985
25	ZOR0012	GCA_013307415.1	Shewanella sp.	2015	USA: University of Oregon Zebrafish Facility	cell culture	eukaryotes-related	Scaffold	5129614	0.46286	98.8954	0.877932
26	JCM 16212	GCA_014647135.1	Shewanella xiamenensis	ND	China	coastal sediment	environmental-related	Contig	4600673	0.462505	99.8159	0.442478
27	LZH-2	GCA_016859145.1	Shewanella sp.	2010	China	soil	environmental-related	Complete	4634534	0.463089	99.8427	0.147493
28	111D	GCA_019266125.1	Shewanella xiamenensis	2013	France	stools	eukaryotes-related	Scaffold	4964295	0.461698	99.8159	1.04123
29	111B	GCA_019266205.1	Shewanella xiamenensis	2013	France	stool	eukaryotes-related	Scaffold	5008191	0.461972	99.6952	0.578019
30	NUITM-VS1	GCA_019973655.1	Shewanella xiamenensis	2021	Viet Nam:Hanoi	water	environmental-related	Complete	5234518	0.46515	99.5477	0.416656
31	S3C505	GCA_021209245.1	Shewanella xiamenensis	2018	India: Jetpur, Gujarat	wastewater	environmental-related	Contig	4422535	0.464127	92.08	1.86312
32	S2C505	GCA_021209305.1	Shewanella xiamenensis	2018	India: Jetpur, Gujarat	wastewater	environmental-related	Scaffold	4920030	0.462688	97.323	2.04372
33	CQ-Y1	GCA_022453805.1	Shewanella xiamenensis	2020	China:Shaanxi	Changqing oilfield wastewater	environmental-related	Complete	4710887	0.465356	98.7473	0.584795
34	MM_2022_3	GCA_022557375.1	Shewanella sp.	2020	Denmark: Aarhus	fresh water lake sediment	environmental-related	Scaffold	4845537	0.461438	99.8427	0.267945
35	DSM 22215	GCA_023283665.1	Shewanella xiamenensis	2010	China: Xiamen	marine sediments	environmental-related	Contig	4603400	0.462558	99.8159	0.442478
36	8A	GCA_023475945.1	Shewanella sp.	2020	Tunisia	water	environmental-related	Contig	5087340	0.463401	99.8427	0.469663
37	8A	GCA_023476085.1	Shewanella sp.	2020	Tunisia	water	environmental-related	Contig	5175727	0.463959	99.8427	0.782
38	28.1.37	GCA_024655725.1	Shewanella xiamenensis	2022	USA: Goucher College, Baltimore, Maryland	skin mucus	eukaryotes-related	Scaffold	4637122	0.462855	99.8159	0.294985
39	HD6416	GCA_024971755.1	Shewanella xiamenensis	2019	China: Suzhou	hospital wastewater	environmental-related	Complete	5041619	0.462447	99.8427	1.03885
40	HD6452	GCA_024972795.1	Shewanella xiamenensis	2019	China: Suzhou	hospital wastewater	environmental-related	Complete	5143201	0.466001	99.8427	1.0529
41	HD6449	GCA_025397475.1	Shewanella xiamenensis	2019	China: Suzhou	hospital wastewater	environmental-related	Contig	4956765	0.464631	99.8427	1.01819
42	HD6446	GCA_025397555.1	Shewanella xiamenensis	2019	China: Suzhou	hospital wastewater	environmental-related	Contig	4870733	0.461971	99.8427	1.69526
43	HD6443	GCA_025397565.1	Shewanella xiamenensis	2019	China: Suzhou	hospital wastewater	environmental-related	Contig	5033543	0.461458	99.8427	1.32876
44	HD6424	GCA_025397615.1	Shewanella xiamenensis	2019	China: Suzhou	hospital wastewater	environmental-related	Contig	5027030	0.460758	99.8427	1.00415
45	HD6420	GCA_025397625.1	Shewanella xiamenensis	2019	China: Suzhou	hospital wastewater	environmental-related	Contig	4963367	0.462758	99.8427	1.35813
46	NUITM-VS2	GCA_025998315.1	Shewanella xiamenensis	2021	Viet Nam:Hanoi	wastewater	environmental-related	Complete	5300429	0.464725	99.8427	1.75483
47	NUITM-VS3	GCA_026012575.1	Shewanella xiamenensis	2021	Viet Nam:Hanoi	wastewater	environmental-related	Contig	5206652	0.46385	99.8427	1.5871
48	2015oxa	GCA_029719425.1	Shewanella xiamenensis	2015	China	Environment	environmental-related	Contig	4802089	0.463323	99.8427	2.81298
49	GD03933	GCA_029839545.1	Shewanella xiamenensis	2018	Pakistan	surface swab	environmental-related	Contig	4962350	0.461072	99.8427	0.73044
50	GD03733	GCA_029843345.1	Shewanella xiamenensis	2018	Pakistan	surface swab	environmental-related	Contig	4841949	0.463081	99.8427	0.494741

## Sheet: TableS6
Supplemental Table S6 Functions of each gene family in S. xiamenensis
Orthogroup	Gene family	Strain-specific gene	Protein name	Strain	COG_category	Function
OG0000001	core gene	core gene familiy 1	/	/	L	PFAM Integrase catalytic region
OG0000002	core gene	core gene familiy 2	/	/	L	COG1943 Transposase and inactivated derivatives
OG0000004	core gene	core gene familiy 3	/	/	L	COG1943 Transposase and inactivated derivatives
OG0000012	core gene	core gene familiy 4	/	/	C	Belongs to the prokaryotic molybdopterin-containing oxidoreductase family
OG0000023	core gene	core gene familiy 5	/	/	M	Dystroglycan-type cadherin domain protein
OG0000029	core gene	core gene familiy 6	/	/	T	Histidine kinase
OG0000036	core gene	core gene familiy 7	/	/	M	Belongs to the NAD(P)-dependent epimerase dehydratase family. dTDP-glucose dehydratase subfamily
OG0000039	core gene	core gene familiy 8	/	/	G	Phosphotransferase system, EIIC
OG0000040	core gene	core gene familiy 9	/	/	T	Diguanylate cyclase
OG0000043	core gene	core gene familiy 10	/	/	O	PFAM peptidase S8 and S53, subtilisin, kexin, sedolisin
OG0000046	core gene	core gene familiy 11	/	/	P	TonB-dependent receptor plug
OG0000050	core gene	core gene familiy 12	/	/	P	TonB-dependent receptor plug
OG0000051	core gene	core gene familiy 13	/	/	K	PFAM regulatory protein, LysR
OG0000052	core gene	core gene familiy 14	/	/	M	outer membrane porin, OprD family
OG0000057	core gene	core gene familiy 15	/	/	T	GAF domain
OG0000058	core gene	core gene familiy 16	/	/	K	Necessary for efficient RNA polymerase transcription elongation past template-encoded arresting sites. The arresting sites in DNA have the property of trapping a certain fraction of elongating RNA polymerases that pass through, resulting in locked ternary complexes. Cleavage of the nascent transcript by cleavage factors such as GreA or GreB allows the resumption of elongation from the new 3'termi…
OG0000060	core gene	core gene familiy 17	/	/	H	Flavin transferase that catalyzes the transfer of the FMN moiety of FAD and its covalent binding to the hydroxyl group of a threonine residue in a target flavoprotein
OG0000064	core gene	core gene familiy 18	/	/	S	Beta-L-arabinofuranosidase, GH127
OG0000066	core gene	core gene familiy 19	/	/	S	SapC
OG0000067	core gene	core gene familiy 20	/	/	T	histidine kinase A domain protein
OG0000068	core gene	core gene familiy 21	/	/	P	PFAM sodium hydrogen exchanger
OG0000069	core gene	core gene familiy 22	/	/	G	Catalyzes the formation of the alpha-1,6-glucosidic linkages in glycogen by scission of a 1,4-alpha-linked oligosaccharide from growing alpha-1,4-glucan chains and the subsequent attachment of the oligosaccharide to the alpha-1,6 position
OG0000070	core gene	core gene familiy 23	/	/	T	PFAM GGDEF domain containing protein
OG0000071	core gene	core gene familiy 24	/	/	S	Domain of unknown function (DUF4785)
OG0000072	core gene	core gene familiy 25	/	/	N	Methyl-accepting chemotaxis-like domains (chemotaxis sensory transducer).
OG0000073	core gene	core gene familiy 26	/	/	M	TonB-dependent receptor plug
OG0000075	core gene	core gene familiy 27	/	/	L	AAA domain
OG0000076	core gene	core gene familiy 28	/	/	I	PFAM AMP-dependent synthetase and ligase
OG0000077	core gene	core gene familiy 29	/	/	V	Belongs to the resistance-nodulation-cell division (RND) (TC 2.A.6) family
OG0000078	core gene	core gene familiy 30	/	/	P	Plays a role in the regulation of phosphate uptake
OG0000079	core gene	core gene familiy 31	/	/	K	LysR substrate binding domain
OG0000080	core gene	core gene familiy 32	/	/	V	Belongs to the resistance-nodulation-cell division (RND) (TC 2.A.6) family
OG0000081	core gene	core gene familiy 33	/	/	L	A helicase nuclease that prepares dsDNA breaks (DSB) for recombinational DNA repair. Binds to DSBs and unwinds DNA via a highly rapid and processive ATP-dependent bidirectional helicase activity. Unwinds dsDNA until it encounters a Chi (crossover hotspot instigator) sequence from the 3' direction. Cuts ssDNA a few nucleotides 3' to the Chi site. The properties and activities of the enzyme are cha…
OG0000082	core gene	core gene familiy 34	/	/	C	NADH:flavin oxidoreductase / NADH oxidase family
OG0000083	core gene	core gene familiy 35	/	/	L	DNA polymerase
OG0000085	core gene	core gene familiy 36	/	/	T	TIGRFAM PAS sensor protein
OG0000086	core gene	core gene familiy 37	/	/	S	Ferric iron reductase FhuF-like transporter
OG0000087	core gene	core gene familiy 38	/	/	V	ABC transporter transmembrane region
OG0000088	core gene	core gene familiy 39	/	/	M	NlpE N-terminal domain
OG0000089	core gene	core gene familiy 40	/	/	K	Bacterial transcriptional repressor C-terminal
OG0000090	core gene	core gene familiy 41	/	/	G	PFAM extracellular solute-binding protein family 1
OG0000091	core gene	core gene familiy 42	/	/	V	PFAM ABC transporter transmembrane region
OG0000092	core gene	core gene familiy 43	/	/	M	Reutilizes the intact tripeptide L-alanyl-gamma-D- glutamyl-meso-diaminopimelate by linking it to UDP-N- acetylmuramate
OG0000093	core gene	core gene familiy 44	/	/	C	Belongs to the prokaryotic molybdopterin-containing oxidoreductase family
OG0000094	core gene	core gene familiy 45	/	/	E	PFAM glutamine synthetase catalytic region
OG0000095	core gene	core gene familiy 46	/	/	T	SMART PAS domain containing protein
OG0000096	core gene	core gene familiy 47	/	/	E	Belongs to the sodium solute symporter (SSF) (TC 2.A.21) family
OG0000097	core gene	core gene familiy 48	/	/	L	TIGRFAM DNA protecting protein DprA
OG0000098	core gene	core gene familiy 49	/	/	E	Orn/Lys/Arg decarboxylase, C-terminal domain
OG0000099	core gene	core gene familiy 50	/	/	M	Channel that opens in response to stretch forces in the membrane lipid bilayer. May participate in the regulation of osmotic pressure changes within the cell
OG0000100	core gene	core gene familiy 51	/	/	T	PFAM low molecular weight phosphotyrosine protein phosphatase
OG0000101	core gene	core gene familiy 52	/	/	E	ABC-type amino acid transport signal transduction systems periplasmic component domain
OG0000102	core gene	core gene familiy 53	/	/	H	TonB-dependent receptor
OG0000103	core gene	core gene familiy 54	/	/	E	Belongs to the glutamate synthase family
OG0000104	core gene	core gene familiy 55	/	/	-	-
OG0000105	core gene	core gene familiy 56	/	/	V	Beta-lactamase
OG0000106	core gene	core gene familiy 57	/	/	K	Transcriptional regulator, LysR family
OG0000107	core gene	core gene familiy 58	/	/	I	Carbamoyl-phosphate synthase L chain, ATP-binding
OG0000108	core gene	core gene familiy 59	/	/	S	Uncharacterized alpha/beta hydrolase domain (DUF2235)
OG0000109	core gene	core gene familiy 60	/	/	S	Predicted membrane protein (DUF2339)
OG0000110	core gene	core gene familiy 61	/	/	J	Belongs to the class-I aminoacyl-tRNA synthetase family
OG0000111	core gene	core gene familiy 62	/	/	T	PFAM GGDEF domain containing protein
OG0000112	core gene	core gene familiy 63	/	/	L	Belongs to the DEAD box helicase family
OG0000114	core gene	core gene familiy 64	/	/	I	short-chain dehydrogenase reductase SDR
OG0000115	core gene	core gene familiy 65	/	/	Q	PFAM beta-lactamase domain protein
OG0000116	core gene	core gene familiy 66	/	/	T	GAF domain
OG0000117	core gene	core gene familiy 67	/	/	E	Belongs to the transferase hexapeptide repeat family
OG0000118	core gene	core gene familiy 68	/	/	H	Modifies, by uridylylation and deuridylylation, the PII regulatory proteins (GlnB and homologs), in response to the nitrogen status of the cell that GlnD senses through the glutamine level. Under low glutamine levels, catalyzes the conversion of the PII proteins and UTP to PII-UMP and PPi, while under higher glutamine levels, GlnD hydrolyzes PII-UMP to PII and UMP (deuridylylation). Thus, control…
OG0000119	core gene	core gene familiy 69	/	/	L	TIGRFAM DNA polymerase III, alpha subunit
OG0000120	core gene	core gene familiy 70	/	/	K	PFAM SNF2-related protein
OG0000121	core gene	core gene familiy 71	/	/	E	SMART phosphoesterase PHP domain protein
OG0000122	core gene	core gene familiy 72	/	/	C	PFAM aromatic amino acid hydroxylase
OG0000123	core gene	core gene familiy 73	/	/	S	Glyoxalase-like domain
OG0000124	core gene	core gene familiy 74	/	/	P	TIGRFAM phosphate ABC transporter, inner membrane subunit PstA
OG0000125	core gene	core gene familiy 75	/	/	S	Bacterial transferase hexapeptide (six repeats)
OG0000126	core gene	core gene familiy 76	/	/	C	Catalyzes the reduction of nitrite to ammonia, consuming six electrons in the process
OG0000127	core gene	core gene familiy 77	/	/	C	TIGRFAM decaheme c-type cytochrome, OmcA MtrC family
OG0000128	core gene	core gene familiy 78	/	/	L	PFAM DNA polymerase B, exonuclease
OG0000129	core gene	core gene familiy 79	/	/	K	helix_turn_helix, Lux Regulon
OG0000130	core gene	core gene familiy 80	/	/	V	Belongs to the resistance-nodulation-cell division (RND) (TC 2.A.6) family
OG0000131	core gene	core gene familiy 81	/	/	E	Substrate binding domain of ABC-type glycine betaine transport system
OG0000132	core gene	core gene familiy 82	/	/	F	Cytidine monophosphokinase
OG0000133	core gene	core gene familiy 83	/	/	H	Catalyzes the reversible transfer of the terminal phosphate of ATP to form a long-chain polyphosphate (polyP)
OG0000134	core gene	core gene familiy 84	/	/	T	His Kinase A (phosphoacceptor) domain
OG0000135	core gene	core gene familiy 85	/	/	L	A helicase nuclease that prepares dsDNA breaks (DSB) for recombinational DNA repair. Binds to DSBs and unwinds DNA via a highly rapid and processive ATP-dependent bidirectional helicase activity. Unwinds dsDNA until it encounters a Chi (crossover hotspot instigator) sequence from the 3' direction. Cuts ssDNA a few nucleotides 3' to the Chi site. The properties and activities of the enzyme are cha…
OG0000136	core gene	core gene familiy 86	/	/	O	Trypsin-like serine protease
OG0000137	core gene	core gene familiy 87	/	/	S	Required for a late step of 50S ribosomal subunit assembly. Has GTPase activity
OG0000138	core gene	core gene familiy 88	/	/	N	catalyzes the demethylation of specific methylglutamate residues introduced into the chemoreceptors (methyl-accepting chemotaxis proteins) by CheR
OG0000139	core gene	core gene familiy 89	/	/	P	TIGRFAM ATPase, P-type (transporting), HAD superfamily, subfamily IC
OG0000140	core gene	core gene familiy 90	/	/	G	C-terminal of Glycosyl hydrolases family 43
OG0000141	core gene	core gene familiy 91	/	/	G	Belongs to the glycosyl hydrolase 43 family
OG0000142	core gene	core gene familiy 92	/	/	M	SprA-related family
OG0000143	core gene	core gene familiy 93	/	/	C	NADH:flavin oxidoreductase / NADH oxidase family
OG0000144	core gene	core gene familiy 94	/	/	S	PFAM alpha beta hydrolase fold
OG0000145	core gene	core gene familiy 95	/	/	E	PFAM peptidase T2 asparaginase 2
OG0000147	core gene	core gene familiy 96	/	/	E	PFAM peptidase S9 prolyl oligopeptidase active site domain protein
OG0000148	core gene	core gene familiy 97	/	/	T	Diguanylate cyclase phosphodiesterase with PAS PAC
OG0000149	core gene	core gene familiy 98	/	/	G	SMART alpha amylase catalytic sub domain
OG0000150	core gene	core gene familiy 99	/	/	F	TIGRFAM purine nucleoside phosphorylase
OG0000151	core gene	core gene familiy 100	/	/	G	beta-fructofuranosidase activity
OG0000152	core gene	core gene familiy 101	/	/	L	Releases the supercoiling and torsional tension of DNA, which is introduced during the DNA replication and transcription, by transiently cleaving and rejoining one strand of the DNA duplex. Introduces a single-strand break via transesterification at a target site in duplex DNA. The scissile phosphodiester is attacked by the catalytic tyrosine of the enzyme, resulting in the formation of a DNA-(5'…
OG0000153	core gene	core gene familiy 102	/	/	E	Belongs to the sodium solute symporter (SSF) (TC 2.A.21) family
OG0000154	core gene	core gene familiy 103	/	/	I	PFAM membrane protein involved in aromatic hydrocarbon degradation
OG0000155	core gene	core gene familiy 104	/	/	V	Belongs to the resistance-nodulation-cell division (RND) (TC 2.A.6) family
OG0000156	core gene	core gene familiy 105	/	/	U	Part of the Sec protein translocase complex. Interacts with the SecYEG preprotein conducting channel. SecDF uses the proton motive force (PMF) to complete protein translocation after the ATP-dependent function of SecA
OG0000157	core gene	core gene familiy 106	/	/	T	PFAM GGDEF domain containing protein
OG0000158	core gene	core gene familiy 107	/	/	V	Belongs to the resistance-nodulation-cell division (RND) (TC 2.A.6) family
OG0000159	core gene	core gene familiy 108	/	/	T	HDOD domain
OG0000161	core gene	core gene familiy 109	/	/	S	Belongs to the UPF0319 family
OG0000162	core gene	core gene familiy 110	/	/	E	Peptidase S46
OG0000163	core gene	core gene familiy 111	/	/	S	Tetratricopeptide repeat
OG0000164	core gene	core gene familiy 112	/	/	V	SMART AAA ATPase
OG0000165	core gene	core gene familiy 113	/	/	E	PFAM aminotransferase class V
OG0000166	core gene	core gene familiy 114	/	/	P	Responsible for the transport of C4-dicarboxylates from the periplasm across the inner membrane
OG0000167	core gene	core gene familiy 115	/	/	-	-
OG0000168	core gene	core gene familiy 116	/	/	K	PFAM regulatory protein AsnC Lrp family
OG0000169	core gene	core gene familiy 117	/	/	H	Mandelate racemase / muconate lactonizing enzyme, C-terminal domain
OG0000170	core gene	core gene familiy 118	/	/	S	PFAM ABC transporter related
OG0000173	core gene	core gene familiy 119	/	/	L	A type II topoisomerase that negatively supercoils closed circular double-stranded (ds) DNA in an ATP-dependent manner to modulate DNA topology and maintain chromosomes in an underwound state. Negative supercoiling favors strand separation, and DNA replication, transcription, recombination and repair, all of which involve strand separation. Also able to catalyze the interconversion of other topol…
OG0000174	core gene	core gene familiy 120	/	/	O	Sulfur carrier protein which probably makes part of a sulfur-relay system
OG0000175	core gene	core gene familiy 121	/	/	P	Low-affinity potassium transport system. Interacts with Trk system potassium uptake protein TrkA
OG0000176	core gene	core gene familiy 122	/	/	P	Low-affinity potassium transport system. Interacts with Trk system potassium uptake protein TrkA
OG0000178	core gene	core gene familiy 123	/	/	C	Iron-storage protein
OG0000179	core gene	core gene familiy 124	/	/	N	COG2804 Type II secretory pathway, ATPase PulE Tfp pilus assembly pathway, ATPase PilB
OG0000180	core gene	core gene familiy 125	/	/	C	Phytanoyl-CoA dioxygenase
OG0000182	core gene	core gene familiy 126	/	/	I	Acyltransferase family
OG0000183	core gene	core gene familiy 127	/	/	T	Histidine kinase
OG0000184	core gene	core gene familiy 128	/	/	C	Thioredoxin
OG0000185	core gene	core gene familiy 129	/	/	T	PFAM GGDEF domain containing protein
OG0000186	core gene	core gene familiy 130	/	/	T	PFAM GGDEF domain containing protein
OG0000187	core gene	core gene familiy 131	/	/	S	PFAM permease
OG0000188	core gene	core gene familiy 132	/	/	C	Belongs to the glyceraldehyde-3-phosphate dehydrogenase family
OG0000189	core gene	core gene familiy 133	/	/	E	PFAM major facilitator superfamily MFS_1
OG0000190	core gene	core gene familiy 134	/	/	J	PFAM beta-lactamase domain protein
OG0000191	core gene	core gene familiy 135	/	/	S	Bacterial protein of unknown function (Gcw_chp)
OG0000192	core gene	core gene familiy 136	/	/	K	PFAM Cold-shock protein, DNA-binding
OG0000193	core gene	core gene familiy 137	/	/	K	PFAM helix-turn-helix- domain containing protein, AraC type
OG0000194	core gene	core gene familiy 138	/	/	P	Belongs to the alkaline phosphatase family
OG0000195	core gene	core gene familiy 139	/	/	L	PFAM Endonuclease I
OG0000196	core gene	core gene familiy 140	/	/	J	Catalyzes the GTP-dependent ribosomal translocation step during translation elongation. During this step, the ribosome changes from the pre-translocational (PRE) to the post- translocational (POST) state as the newly formed A-site-bound peptidyl-tRNA and P-site-bound deacylated tRNA move to the P and E sites, respectively. Catalyzes the coordinated movement of the two tRNA molecules, the mRNA and…
OG0000197	core gene	core gene familiy 141	/	/	E	TIGRFAM amino acid carrier protein
OG0000198	core gene	core gene familiy 142	/	/	S	Predicted membrane protein (DUF2238)
OG0000199	core gene	core gene familiy 143	/	/	I	KR domain
OG0000200	core gene	core gene familiy 144	/	/	S	PFAM ABC transporter related
OG0000201	core gene	core gene familiy 145	/	/	L	Belongs to the DEAD box helicase family
OG0000202	core gene	core gene familiy 146	/	/	C	NQR complex catalyzes the reduction of ubiquinone-1 to ubiquinol by two successive reactions, coupled with the transport of Na( ) ions from the cytoplasm to the periplasm. NqrA to NqrE are probably involved in the second step, the conversion of ubisemiquinone to ubiquinol
OG0000203	core gene	core gene familiy 147	/	/	E	PFAM aromatic amino acid permease
OG0000204	core gene	core gene familiy 148	/	/	G	Catalyzes the transfer of a two-carbon ketol group from a ketose donor to an aldose acceptor, via a covalent intermediate with the cofactor thiamine pyrophosphate
OG0000205	core gene	core gene familiy 149	/	/	T	metal-dependent phosphohydrolase, HD sub domain
OG0000206	core gene	core gene familiy 150	/	/	T	PFAM histidine kinase, HAMP region domain protein
OG0000207	core gene	core gene familiy 151	/	/	J	Belongs to the class-II aminoacyl-tRNA synthetase family
OG0000208	core gene	core gene familiy 152	/	/	M	Belongs to the peptidase S11 family
OG0000209	core gene	core gene familiy 153	/	/	S	MORN repeat variant
OG0000211	core gene	core gene familiy 154	/	/	-	-
OG0000212	core gene	core gene familiy 155	/	/	K	BetI-type transcriptional repressor, C-terminal
OG0000213	core gene	core gene familiy 156	/	/	P	Belongs to the binding-protein-dependent transport system permease family. FecCD subfamily
OG0000214	core gene	core gene familiy 157	/	/	J	Specifically methylates the guanine in position 1835 (m2G1835) of 23S rRNA
OG0000215	core gene	core gene familiy 158	/	/	H	Flavin transferase that catalyzes the transfer of the FMN moiety of FAD and its covalent binding to the hydroxyl group of a threonine residue in a target flavoprotein
OG0000216	core gene	core gene familiy 159	/	/	O	Heat shock 70 kDa protein
OG0000217	core gene	core gene familiy 160	/	/	P	Belongs to the Dps family
OG0000218	core gene	core gene familiy 161	/	/	J	CRS1_YhbY
OG0000219	core gene	core gene familiy 162	/	/	K	Participates in both transcription termination and antitermination
OG0000220	core gene	core gene familiy 163	/	/	T	histidine kinase HAMP region domain protein
OG0000221	core gene	core gene familiy 164	/	/	F	Catalyzes a reversible aldol reaction between acetaldehyde and D-glyceraldehyde 3-phosphate to generate 2-deoxy- D-ribose 5-phosphate
OG0000222	core gene	core gene familiy 165	/	/	L	DNA-dependent ATPase involved in processing of recombination intermediates, plays a role in repairing DNA breaks. Stimulates the branch migration of RecA-mediated strand transfer reactions, allowing the 3' invading strand to extend heteroduplex DNA faster. Binds ssDNA in the presence of ADP but not other nucleotides, has ATPase activity that is stimulated by ssDNA and various branched DNA structu…
OG0000223	core gene	core gene familiy 166	/	/	G	PFAM periplasmic binding protein LacI transcriptional regulator
OG0000224	core gene	core gene familiy 167	/	/	O	Involved in the biogenesis of TorA. Acts on TorA before the insertion of the molybdenum cofactor and, as a result, probably favors a conformation of the apoenzyme that is competent for acquiring the cofactor
OG0000226	core gene	core gene familiy 168	/	/	E	FAD dependent oxidoreductase
OG0000227	core gene	core gene familiy 169	/	/	V	Catalyzes the dephosphorylation of undecaprenyl diphosphate (UPP). Confers resistance to bacitracin
OG0000228	core gene	core gene familiy 170	/	/	P	PFAM Citrate transporter
OG0000229	core gene	core gene familiy 171	/	/	F	Phosphorylase superfamily
OG0000230	core gene	core gene familiy 172	/	/	F	Catalyzes the reductive methylation of 2'-deoxyuridine- 5'-monophosphate (dUMP) to 2'-deoxythymidine-5'-monophosphate (dTMP) while utilizing 5,10-methylenetetrahydrofolate (mTHF) as the methyl donor and reductant in the reaction, yielding dihydrofolate (DHF) as a by-product. This enzymatic reaction provides an intracellular de novo source of dTMP, an essential precursor for DNA biosynthesis
OG0000231	core gene	core gene familiy 173	/	/	P	) H( ) antiporter that extrudes sodium in exchange for external protons
OG0000232	core gene	core gene familiy 174	/	/	U	Belongs to the peptidase S26 family
OG0000233	core gene	core gene familiy 175	/	/	E	Broad specificity carboxypetidase that releases amino acids sequentially from the C-terminus, including neutral, aromatic, polar and basic residues
OG0000234	core gene	core gene familiy 176	/	/	O	peptidyl-prolyl cis-trans isomerase
OG0000235	core gene	core gene familiy 177	/	/	I	PFAM short chain fatty acid transporter
OG0000236	core gene	core gene familiy 178	/	/	N	Methyl-accepting chemotaxis-like domains (chemotaxis sensory transducer).
OG0000237	core gene	core gene familiy 179	/	/	M	Forms passive diffusion pores that allow small molecular weight hydrophilic materials across the outer membrane
OG0000240	core gene	core gene familiy 180	/	/	C	PFAM iron-containing alcohol dehydrogenase
OG0000241	core gene	core gene familiy 181	/	/	K	PFAM regulatory protein, MarR
OG0000242	core gene	core gene familiy 182	/	/	M	PPIases accelerate the folding of proteins. It catalyzes the cis-trans isomerization of proline imidic peptide bonds in oligopeptides
OG0000243	core gene	core gene familiy 183	/	/	G	PFAM glycoside hydrolase, family 77
OG0000244	core gene	core gene familiy 184	/	/	G	Phosphorylase is an important allosteric enzyme in carbohydrate metabolism. Enzymes from different sources differ in their regulatory mechanisms and in their natural substrates. However, all known phosphorylases share catalytic and structural properties
OG0000245	core gene	core gene familiy 185	/	/	F	Involved in the biosynthesis of ADP-glucose, a building block required for the elongation reactions to produce glycogen. Catalyzes the reaction between ATP and alpha-D-glucose 1-phosphate (G1P) to produce pyrophosphate and ADP-Glc
OG0000246	core gene	core gene familiy 186	/	/	G	Starch synthase catalytic domain protein
OG0000247	core gene	core gene familiy 187	/	/	E	PFAM major facilitator superfamily MFS_1
OG0000248	core gene	core gene familiy 188	/	/	F	Catalyzes the acyloin condensation reaction between C atoms 2 and 3 of pyruvate and glyceraldehyde 3-phosphate to yield 1-deoxy-D-xylulose-5-phosphate (DXP)
OG0000249	core gene	core gene familiy 189	/	/	N	PFAM MotA TolQ ExbB proton channel
OG0000250	core gene	core gene familiy 190	/	/	N	PFAM OmpA MotB domain protein
OG0000251	core gene	core gene familiy 191	/	/	K	Transcriptional regulator, LysR family
OG0000252	core gene	core gene familiy 192	/	/	J	Belongs to the class I-like SAM-binding methyltransferase superfamily. RNA methyltransferase RlmE family. RlmM subfamily
OG0000253	core gene	core gene familiy 193	/	/	S	PFAM conserved
OG0000254	core gene	core gene familiy 194	/	/	M	Part of the outer membrane protein assembly complex, which is involved in assembly and insertion of beta-barrel proteins into the outer membrane
OG0000255	core gene	core gene familiy 195	/	/	S	Bacterial protein of unknown function (DUF885)
OG0000256	core gene	core gene familiy 196	/	/	M	Catalyzes the reduction of dTDP-6-deoxy-L-lyxo-4- hexulose to yield dTDP-L-rhamnose
OG0000257	core gene	core gene familiy 197	/	/	K	PFAM regulatory protein, LysR
OG0000258	core gene	core gene familiy 198	/	/	C	TIGRFAM methylmalonate-semialdehyde dehydrogenase
OG0000259	core gene	core gene familiy 199	/	/	P	TIGRFAM ATPase, P-type (transporting), HAD superfamily, subfamily IC
OG0000261	core gene	core gene familiy 200	/	/	C	PFAM acetyl-CoA hydrolase transferase
OG0000262	core gene	core gene familiy 201	/	/	P	Belongs to the BCCT transporter (TC 2.A.15) family
OG0000263	core gene	core gene familiy 202	/	/	P	PFAM Integral membrane protein TerC
OG0000264	core gene	core gene familiy 203	/	/	I	Putative outer membrane beta-barrel porin, MtrB/PioB
OG0000265	core gene	core gene familiy 204	/	/	P	transporter of a GTP-driven Fe(2 ) uptake system
OG0000266	core gene	core gene familiy 205	/	/	P	PFAM ABC transporter related
OG0000267	core gene	core gene familiy 206	/	/	E	PFAM binding-protein-dependent transport systems inner membrane component
OG0000268	core gene	core gene familiy 207	/	/	E	PFAM extracellular solute-binding protein, family 5
OG0000269	core gene	core gene familiy 208	/	/	S	YcjX-like family, DUF463
OG0000270	core gene	core gene familiy 209	/	/	B	PFAM histone deacetylase superfamily
OG0000271	core gene	core gene familiy 210	/	/	E	PFAM major facilitator superfamily MFS_1
OG0000272	core gene	core gene familiy 211	/	/	V	PFAM multi antimicrobial extrusion protein MatE
OG0000273	core gene	core gene familiy 212	/	/	H	Belongs to the citrate synthase family
OG0000275	core gene	core gene familiy 213	/	/	-	-
OG0000276	core gene	core gene familiy 214	/	/	-	-
OG0000277	core gene	core gene familiy 215	/	/	O	PFAM Thioredoxin domain
OG0000278	core gene	core gene familiy 216	/	/	J	Specifically methylates the cytosine at position 1407 (m5C1407) of 16S rRNA
OG0000279	core gene	core gene familiy 217	/	/	S	Patched family
OG0000280	core gene	core gene familiy 218	/	/	C	PFAM Di-haem cytochrome c peroxidase
OG0000281	core gene	core gene familiy 219	/	/	S	Peptidase M28
OG0000282	core gene	core gene familiy 220	/	/	K	PFAM regulatory protein, LysR
OG0000283	core gene	core gene familiy 221	/	/	E	PFAM serine dehydratase alpha chain
OG0000284	core gene	core gene familiy 222	/	/	S	Uncharacterised protein family (UPF0227)
OG0000285	core gene	core gene familiy 223	/	/	J	RimK domain protein ATP-grasp
OG0000286	core gene	core gene familiy 224	/	/	H	TIGRFAM acetolactate synthase, large subunit, biosynthetic type
OG0000287	core gene	core gene familiy 225	/	/	C	Belongs to the iron ascorbate-dependent oxidoreductase family
OG0000288	core gene	core gene familiy 226	/	/	C	Has an important function as a repair enzyme for proteins that have been inactivated by oxidation. Catalyzes the reversible oxidation-reduction of methionine sulfoxide in proteins to methionine
OG0000289	core gene	core gene familiy 227	/	/	H	Delta-aminolevulinic acid dehydratase
OG0000290	core gene	core gene familiy 228	/	/	O	PFAM peptidase M22 glycoprotease
OG0000291	core gene	core gene familiy 229	/	/	-	-
OG0000292	core gene	core gene familiy 230	/	/	S	Peptidase M50B-like
OG0000293	core gene	core gene familiy 231	/	/	S	Methyltransferase
OG0000294	core gene	core gene familiy 232	/	/	I	PFAM alpha beta hydrolase fold
OG0000295	core gene	core gene familiy 233	/	/	M	PFAM AsmA family protein
OG0000296	core gene	core gene familiy 234	/	/	D	PFAM cell divisionFtsK SpoIIIE
OG0000298	core gene	core gene familiy 235	/	/	C	catalytic domain of components of various dehydrogenase complexes
OG0000299	core gene	core gene familiy 236	/	/	M	Ricin-type beta-trefoil lectin domain-like
OG0000300	core gene	core gene familiy 237	/	/	G	Converts alpha-aldose to the beta-anomer
OG0000301	core gene	core gene familiy 238	/	/	L	DEAD DEAH box helicase domain protein
OG0000302	core gene	core gene familiy 239	/	/	E	PFAM major facilitator superfamily MFS_1
OG0000303	core gene	core gene familiy 240	/	/	E	signal peptide processing
OG0000304	core gene	core gene familiy 241	/	/	M	Activates KDO (a required 8-carbon sugar) for incorporation into bacterial lipopolysaccharide in Gram-negative bacteria
OG0000305	core gene	core gene familiy 242	/	/	T	His Kinase A (phosphoacceptor) domain
OG0000306	core gene	core gene familiy 243	/	/	I	Protein of unknown function (DUF3570)
OG0000307	core gene	core gene familiy 244	/	/	S	Dicarboxylate transport
OG0000308	core gene	core gene familiy 245	/	/	J	Catalyzes the 2-thiolation of uridine at the wobble position (U34) of tRNA, leading to the formation of s(2)U34
OG0000309	core gene	core gene familiy 246	/	/	L	Releases the supercoiling and torsional tension of DNA, which is introduced during the DNA replication and transcription, by transiently cleaving and rejoining one strand of the DNA duplex. Introduces a single-strand break via transesterification at a target site in duplex DNA. The scissile phosphodiester is attacked by the catalytic tyrosine of the enzyme, resulting in the formation of a DNA-(5'…
OG0000310	core gene	core gene familiy 247	/	/	G	PFAM Haloacid dehalogenase domain protein hydrolase
OG0000311	core gene	core gene familiy 248	/	/	I	Catalyzes the condensation reaction of fatty acid synthesis by the addition to an acyl acceptor of two carbons from malonyl-ACP. Catalyzes the first condensation reaction which initiates fatty acid synthesis and may therefore play a role in governing the total rate of fatty acid production. Possesses both acetoacetyl-ACP synthase and acetyl transacylase activities. Its substrate specificity deter…
OG0000312	core gene	core gene familiy 249	/	/	J	Responsible for synthesis of pseudouridine from uracil
OG0000313	core gene	core gene familiy 250	/	/	-	-
OG0000314	core gene	core gene familiy 251	/	/	H	queuosine metabolic process
OG0000315	core gene	core gene familiy 252	/	/	C	PFAM biotin lipoyl attachment domain-containing protein
OG0000316	core gene	core gene familiy 253	/	/	T	CBS domain containing protein
OG0000317	core gene	core gene familiy 254	/	/	Q	DSBA-like thioredoxin domain
OG0000318	core gene	core gene familiy 255	/	/	T	PFAM metal-dependent phosphohydrolase, HD sub domain
OG0000319	core gene	core gene familiy 256	/	/	C	PFAM arsenate reductase and related
OG0000320	core gene	core gene familiy 257	/	/	F	PFAM Xanthine uracil vitamin C permease
OG0000321	core gene	core gene familiy 258	/	/	P	) H( ) antiporter that extrudes sodium in exchange for external protons
OG0000322	core gene	core gene familiy 259	/	/	P	PFAM C4-dicarboxylate transporter malic acid transport protein
OG0000323	core gene	core gene familiy 260	/	/	K	PFAM helix-turn-helix- domain containing protein, AraC type
OG0000324	core gene	core gene familiy 261	/	/	N	PFAM histidine kinase, HAMP region domain protein
OG0000325	core gene	core gene familiy 262	/	/	N	methyl-accepting chemotaxis protein
OG0000326	core gene	core gene familiy 263	/	/	N	COG3170 Tfp pilus assembly protein FimV
OG0000327	core gene	core gene familiy 264	/	/	I	Belongs to the beta-ketoacyl-ACP synthases family
OG0000328	core gene	core gene familiy 265	/	/	S	Domain of unknown function (DUF4381)
OG0000329	core gene	core gene familiy 266	/	/	T	SMART protein tyrosine phosphatase, catalytic region
OG0000330	core gene	core gene familiy 267	/	/	H	Involved in the cellular defense against the biological effects of O6-methylguanine (O6-MeG) and O4-methylthymine (O4-MeT) in DNA. Repairs the methylated nucleobase in DNA by stoichiometrically transferring the methyl group to a cysteine residue in the enzyme. This is a suicide reaction the enzyme is irreversibly inactivated
OG0000331	core gene	core gene familiy 268	/	/	K	PFAM helix-turn-helix- domain containing protein, AraC type
OG0000332	core gene	core gene familiy 269	/	/	G	PFAM TRAP dicarboxylate transporter- DctP subunit
OG0000333	core gene	core gene familiy 270	/	/	-	-
OG0000334	core gene	core gene familiy 271	/	/	E	PFAM TGF-beta receptor, type I II extracellular region
OG0000335	core gene	core gene familiy 272	/	/	T	PFAM response regulator receiver
OG0000336	core gene	core gene familiy 273	/	/	M	PFAM VacJ family lipoprotein
OG0000337	core gene	core gene familiy 274	/	/	D	sporulation initiation inhibitor protein Soj
OG0000340	core gene	core gene familiy 275	/	/	S	Flagellar assembly protein T, C-terminal domain
OG0000341	core gene	core gene familiy 276	/	/	F	Catalyzes the synthesis of GMP from XMP
OG0000342	core gene	core gene familiy 277	/	/	L	Bidirectionally degrades single-stranded DNA into large acid-insoluble oligonucleotides, which are then degraded further into small acid-soluble oligonucleotides
OG0000343	core gene	core gene familiy 278	/	/	D	AAA domain
OG0000344	core gene	core gene familiy 279	/	/	K	MerR HTH family regulatory protein
OG0000345	core gene	core gene familiy 280	/	/	M	Tricorn protease homolog
OG0000346	core gene	core gene familiy 281	/	/	E	Belongs to the aspartokinase family
OG0000347	core gene	core gene familiy 282	/	/	J	Catalyzes the attachment of alanine to tRNA(Ala) in a two-step reaction alanine is first activated by ATP to form Ala- AMP and then transferred to the acceptor end of tRNA(Ala). Also edits incorrectly charged Ser-tRNA(Ala) and Gly-tRNA(Ala) via its editing domain
OG0000348	core gene	core gene familiy 283	/	/	L	that it carries out the mismatch recognition step. This protein has a weak ATPase activity
OG0000349	core gene	core gene familiy 284	/	/	J	Responsible for synthesis of pseudouridine from uracil- 13 in transfer RNAs
OG0000350	core gene	core gene familiy 285	/	/	O	OsmC-like protein
OG0000351	core gene	core gene familiy 286	/	/	S	PFAM von Willebrand factor type A
OG0000352	core gene	core gene familiy 287	/	/	O	Part of a stress-induced multi-chaperone system, it is involved in the recovery of the cell from heat-induced damage, in cooperation with DnaK, DnaJ and GrpE
OG0000353	core gene	core gene familiy 288	/	/	J	Ribosomal RNA adenine dimethylase
OG0000354	core gene	core gene familiy 289	/	/	N	Prokaryotic N-terminal methylation motif
OG0000355	core gene	core gene familiy 290	/	/	M	PFAM peptidase M1, membrane alanine aminopeptidase
OG0000357	core gene	core gene familiy 291	/	/	F	Catalyzes the synthesis of activated sulfate
OG0000358	core gene	core gene familiy 292	/	/	S	PFAM Cupin 2, conserved barrel domain protein
OG0000359	core gene	core gene familiy 293	/	/	H	Flavin prenyltransferase that catalyzes the synthesis of the prenylated FMN cofactor (prenyl-FMN) for 4-hydroxy-3- polyprenylbenzoic acid decarboxylase UbiD. The prenyltransferase is metal-independent and links a dimethylallyl moiety from dimethylallyl monophosphate (DMAP) to the flavin N5 and C6 atoms of FMN
OG0000360	core gene	core gene familiy 294	/	/	I	Fatty acid hydroxylase superfamily
OG0000361	core gene	core gene familiy 295	/	/	G	Protein of unknown function (DUF2804)
OG0000362	core gene	core gene familiy 296	/	/	M	Outer membrane protein beta-barrel domain
OG0000363	core gene	core gene familiy 297	/	/	N	PFAM histidine kinase, HAMP region domain protein
OG0000364	core gene	core gene familiy 298	/	/	T	diguanylate cyclase
OG0000365	core gene	core gene familiy 299	/	/	L	Transposase
OG0000366	core gene	core gene familiy 300	/	/	L	Topoisomerase IV is essential for chromosome segregation. It relaxes supercoiled DNA. Performs the decatenation events required during the replication of a circular DNA molecule
OG0000367	core gene	core gene familiy 301	/	/	M	Arabinose 5-phosphate isomerase
OG0000369	core gene	core gene familiy 302	/	/	N	PFAM histidine kinase, HAMP region domain protein
OG0000370	core gene	core gene familiy 303	/	/	S	Pentapeptide repeat
OG0000371	core gene	core gene familiy 304	/	/	D	TIGRFAM cell shape determining protein, MreB Mrl family
OG0000372	core gene	core gene familiy 305	/	/	N	Pilus assembly protein PilX
OG0000373	core gene	core gene familiy 306	/	/	L	Involved in the restart of stalled replication forks. Recognizes and binds the arrested nascent DNA chain at stalled replication forks. It can open the DNA duplex, via its helicase activity, and promote assembly of the primosome and loading of the major replicative helicase DnaB onto DNA
OG0000374	core gene	core gene familiy 307	/	/	I	Belongs to the short-chain dehydrogenases reductases (SDR) family
OG0000375	core gene	core gene familiy 308	/	/	D	Essential cell division protein that forms a contractile ring structure (Z ring) at the future cell division site. The regulation of the ring assembly controls the timing and the location of cell division. One of the functions of the FtsZ ring is to recruit other cell division proteins to the septum to produce a new cell wall between the dividing cells. Binds GTP and shows GTPase activity
OG0000376	core gene	core gene familiy 309	/	/	D	Essential cell division protein. May link together the upstream cell division proteins, which are predominantly cytoplasmic, with the downstream cell division proteins, which are predominantly periplasmic
OG0000377	core gene	core gene familiy 310	/	/	J	Specifically methylates the N4 position of cytidine in position 1402 (C1402) of 16S rRNA
OG0000378	core gene	core gene familiy 311	/	/	E	Belongs to the acetyltransferase family. ArgA subfamily
OG0000379	core gene	core gene familiy 312	/	/	E	peptidase S9 prolyl oligopeptidase active site domain protein
OG0000380	core gene	core gene familiy 313	/	/	J	Phosphorolytic exoribonuclease that removes nucleotide residues following the -CCA terminus of tRNA and adds nucleotides to the ends of RNA molecules by using nucleoside diphosphates as substrates
OG0000381	core gene	core gene familiy 314	/	/	E	Catalyzes the stereoinversion of LL-2,6- diaminoheptanedioate (L,L-DAP) to meso-diaminoheptanedioate (meso- DAP), a precursor of L-lysine and an essential component of the bacterial peptidoglycan
OG0000382	core gene	core gene familiy 315	/	/	M	Biotin-lipoyl like
OG0000383	core gene	core gene familiy 316	/	/	T	Diguanylate cyclase phosphodiesterase with GAF sensor
OG0000384	core gene	core gene familiy 317	/	/	I	Belongs to the beta-ketoacyl-ACP synthases family
OG0000385	core gene	core gene familiy 318	/	/	-	-
OG0000386	core gene	core gene familiy 319	/	/	P	Bifunctional enzyme with both catalase and broad- spectrum peroxidase activity
OG0000387	core gene	core gene familiy 320	/	/	T	elongation factor Tu domain 2 protein
OG0000388	core gene	core gene familiy 321	/	/	S	Domain of unknown function (DUF1864)
OG0000389	core gene	core gene familiy 322	/	/	S	CHAP domain
OG0000390	core gene	core gene familiy 323	/	/	-	-
OG0000391	core gene	core gene familiy 324	/	/	T	PFAM GGDEF domain containing protein
OG0000392	core gene	core gene familiy 325	/	/	C	PFAM iron-containing alcohol dehydrogenase
OG0000393	core gene	core gene familiy 326	/	/	P	Belongs to the cation diffusion facilitator (CDF) transporter (TC 2.A.4) family
OG0000394	core gene	core gene familiy 327	/	/	M	PFAM LppC family lipoprotein
OG0000395	core gene	core gene familiy 328	/	/	F	Belongs to the argininosuccinate synthase family. Type 1 subfamily
OG0000396	core gene	core gene familiy 329	/	/	L	TIGRFAM DNA binding domain
OG0000397	core gene	core gene familiy 330	/	/	P	Outer membrane protein beta-barrel family
OG0000398	core gene	core gene familiy 331	/	/	O	PFAM peptidase S8 and S53, subtilisin, kexin, sedolisin
OG0000399	core gene	core gene familiy 332	/	/	K	PFAM regulatory protein, LysR
OG0000400	core gene	core gene familiy 333	/	/	D	Essential cell division protein that forms a contractile ring structure (Z ring) at the future cell division site. The regulation of the ring assembly controls the timing and the location of cell division. One of the functions of the FtsZ ring is to recruit other cell division proteins to the septum to produce a new cell wall between the dividing cells. Binds GTP and shows GTPase activity
OG0000401	core gene	core gene familiy 334	/	/	S	PFAM Sel1 domain protein repeat-containing protein
OG0000404	core gene	core gene familiy 335	/	/	H	Catalyzes the thiamine diphosphate-dependent decarboxylation of 2-oxoglutarate and the subsequent addition of the resulting succinic semialdehyde-thiamine pyrophosphate anion to isochorismate to yield 2-succinyl-5-enolpyruvyl-6-hydroxy-3- cyclohexene-1-carboxylate (SEPHCHC)
OG0000405	core gene	core gene familiy 336	/	/	H	Catalyzes a proton abstraction reaction that results in 2,5-elimination of pyruvate from 2-succinyl-5-enolpyruvyl-6- hydroxy-3-cyclohexene-1-carboxylate (SEPHCHC) and the formation of 2-succinyl-6-hydroxy-2,4-cyclohexadiene-1-carboxylate (SHCHC)
OG0000406	core gene	core gene familiy 337	/	/	D	Part of the ABC transporter FtsEX involved in cellular division
OG0000407	core gene	core gene familiy 338	/	/	D	TIGRFAM cell division ATP-binding protein FtsE
OG0000408	core gene	core gene familiy 339	/	/	U	Involved in targeting and insertion of nascent membrane proteins into the cytoplasmic membrane. Acts as a receptor for the complex formed by the signal recognition particle (SRP) and the ribosome-nascent chain (RNC). Interaction with SRP-RNC leads to the transfer of the RNC complex to the Sec translocase for insertion into the membrane, the hydrolysis of GTP by both Ffh and FtsY, and the dissocia…
OG0000409	core gene	core gene familiy 340	/	/	H	Specifically methylates the guanine in position 966 of 16S rRNA in the assembled 30S particle
OG0000410	core gene	core gene familiy 341	/	/	S	Protein of unknown function (DUF1145)
OG0000411	core gene	core gene familiy 342	/	/	K	PFAM helix-turn-helix- domain containing protein, AraC type
OG0000412	core gene	core gene familiy 343	/	/	S	Uncharacterized protein conserved in bacteria (DUF2057)
OG0000413	core gene	core gene familiy 344	/	/	-	-
OG0000414	core gene	core gene familiy 345	/	/	C	Rubrerythrin
OG0000415	core gene	core gene familiy 346	/	/	S	PHP domain protein
OG0000416	core gene	core gene familiy 347	/	/	C	PFAM Glyoxalase bleomycin resistance protein dioxygenase
OG0000417	core gene	core gene familiy 348	/	/	K	Two component transcriptional regulator, winged helix family
OG0000418	core gene	core gene familiy 349	/	/	E	PFAM peptidase M3A and M3B, thimet oligopeptidase F
OG0000420	core gene	core gene familiy 350	/	/	E	COG1063 Threonine dehydrogenase and related Zn-dependent dehydrogenases
OG0000421	core gene	core gene familiy 351	/	/	F	Catalyzes the hydrolytic deamination of adenine to hypoxanthine. Plays an important role in the purine salvage pathway and in nitrogen catabolism
OG0000422	core gene	core gene familiy 352	/	/	K	Helix-turn-helix type 11 domain protein
OG0000423	core gene	core gene familiy 353	/	/	P	TIGRFAM TonB-dependent siderophore receptor
OG0000424	core gene	core gene familiy 354	/	/	F	Catalyzes the last two sequential reactions in the de novo biosynthetic pathway for UDP-N-acetylglucosamine (UDP- GlcNAc). The C-terminal domain catalyzes the transfer of acetyl group from acetyl coenzyme A to glucosamine-1-phosphate (GlcN-1-P) to produce N-acetylglucosamine-1-phosphate (GlcNAc-1-P), which is converted into UDP-GlcNAc by the transfer of uridine 5- monophosphate (from uridine 5-tr…
OG0000425	core gene	core gene familiy 355	/	/	K	Belongs to the ParB family
OG0000426	core gene	core gene familiy 356	/	/	J	Exhibits a very high intrinsic GTPase hydrolysis rate. Involved in the addition of a carboxymethylaminomethyl (cmnm) group at the wobble position (U34) of certain tRNAs, forming tRNA- cmnm(5)s(2)U34
OG0000430	core gene	core gene familiy 357	/	/	L	it binds specifically double-stranded DNA at a 9 bp consensus (dnaA box) 5'-TTATC CA A CA A-3'. DnaA binds to ATP and to acidic phospholipids
OG0000431	core gene	core gene familiy 358	/	/	L	Confers DNA tethering and processivity to DNA polymerases and other proteins. Acts as a clamp, forming a ring around DNA (a reaction catalyzed by the clamp-loading complex) which diffuses in an ATP-independent manner freely and bidirectionally along dsDNA. Initially characterized for its ability to contact the catalytic subunit of DNA polymerase III (Pol III), a complex, multichain enzyme respons…
OG0000432	core gene	core gene familiy 359	/	/	L	it is required for DNA replication and normal SOS inducibility. RecF binds preferentially to single-stranded, linear DNA. It also seems to bind ATP
OG0000433	core gene	core gene familiy 360	/	/	H	Glutathione S-transferase, N-terminal domain
OG0000434	core gene	core gene familiy 361	/	/	T	HDOD domain
OG0000435	core gene	core gene familiy 362	/	/	J	Glycyl-tRNA synthetase beta subunit
OG0000436	core gene	core gene familiy 363	/	/	J	glycyl-tRNA synthetase alpha subunit
OG0000437	core gene	core gene familiy 364	/	/	L	TIGRFAM DNA-3-methyladenine glycosylase I
OG0000438	core gene	core gene familiy 365	/	/	Q	WD40 domain protein beta Propeller
OG0000439	core gene	core gene familiy 366	/	/	S	MOSC domain
OG0000440	core gene	core gene familiy 367	/	/	I	Catalyzes the final step of fatty acid oxidation in which acetyl-CoA is released and the CoA ester of a fatty acid two carbons shorter is formed
OG0000441	core gene	core gene familiy 368	/	/	I	Involved in the aerobic and anaerobic degradation of long-chain fatty acids via beta-oxidation cycle. Catalyzes the formation of 3-oxoacyl-CoA from enoyl-CoA via L-3-hydroxyacyl-CoA. It can also use D-3-hydroxyacyl-CoA and cis-3-enoyl-CoA as substrate
OG0000442	core gene	core gene familiy 369	/	/	E	Splits dipeptides with a prolyl residue in the C- terminal position
OG0000443	core gene	core gene familiy 370	/	/	S	Domain of unknown function (DUF1949)
OG0000444	core gene	core gene familiy 371	/	/	C	Flavodoxin domain
OG0000445	core gene	core gene familiy 372	/	/	K	PFAM regulatory protein, ArsR
OG0000446	core gene	core gene familiy 373	/	/	C	Flavodoxin domain
OG0000447	core gene	core gene familiy 374	/	/	P	PFAM TrkA-N domain protein
OG0000448	core gene	core gene familiy 375	/	/	J	Specifically methylates the cytosine at position 967 (m5C967) of 16S rRNA
OG0000449	core gene	core gene familiy 376	/	/	J	Attaches a formyl group to the free amino group of methionyl-tRNA(fMet). The formyl group appears to play a dual role in the initiator identity of N-formylmethionyl-tRNA by promoting its recognition by IF2 and preventing the misappropriation of this tRNA by the elongation apparatus
OG0000450	core gene	core gene familiy 377	/	/	J	Removes the formyl group from the N-terminal Met of newly synthesized proteins. Requires at least a dipeptide for an efficient rate of reaction. N-terminal L-methionine is a prerequisite for activity but the enzyme has broad specificity at other positions
OG0000451	core gene	core gene familiy 378	/	/	S	PFAM Peptidoglycan-binding LysM
OG0000452	core gene	core gene familiy 379	/	/	S	Belongs to the Smg family
OG0000453	core gene	core gene familiy 380	/	/	L	PFAM DNA topoisomerase type IA zn finger domain protein
OG0000454	core gene	core gene familiy 381	/	/	J	Required for the formation of a threonylcarbamoyl group on adenosine at position 37 (t(6)A37) in tRNAs that read codons beginning with adenine. Catalyzes the conversion of L-threonine, HCO(3)(-) CO(2) and ATP to give threonylcarbamoyl-AMP (TC-AMP) as the acyladenylate intermediate, with the release of diphosphate
OG0000455	core gene	core gene familiy 382	/	/	K	transcriptional regulator, Rrf2 family
OG0000456	core gene	core gene familiy 383	/	/	S	Divergent polysaccharide deacetylase
OG0000457	core gene	core gene familiy 384	/	/	M	Belongs to the peptidase S41A family
OG0000458	core gene	core gene familiy 385	/	/	D	Peptidase M23B
OG0000459	core gene	core gene familiy 386	/	/	F	Catalyzes the interconversion of 2-phosphoglycerate and 3-phosphoglycerate
OG0000460	core gene	core gene familiy 387	/	/	P	PFAM Rhodanese domain protein
OG0000461	core gene	core gene familiy 388	/	/	U	One of the proteins required for the normal export of preproteins out of the cell cytoplasm. It is a molecular chaperone that binds to a subset of precursor proteins, maintaining them in a translocation-competent state. It also specifically binds to its receptor SecA
OG0000462	core gene	core gene familiy 389	/	/	I	PFAM NAD-dependent glycerol-3-phosphate dehydrogenase domain protein
OG0000463	core gene	core gene familiy 390	/	/	S	PFAM fumarate reductase succinate dehydrogenase flavoprotein domain protein
OG0000464	core gene	core gene familiy 391	/	/	S	Belongs to the pirin family
OG0000465	core gene	core gene familiy 392	/	/	S	Sulfite exporter TauE/SafE
OG0000466	core gene	core gene familiy 393	/	/	M	NLP P60 protein
OG0000467	core gene	core gene familiy 394	/	/	P	PFAM major facilitator superfamily MFS_1
OG0000468	core gene	core gene familiy 395	/	/	K	periplasmic binding protein LacI transcriptional regulator
OG0000469	core gene	core gene familiy 396	/	/	G	SMART alpha amylase, catalytic sub domain
OG0000470	core gene	core gene familiy 397	/	/	G	PFAM major facilitator superfamily MFS_1
OG0000471	core gene	core gene familiy 398	/	/	G	pfkB family carbohydrate kinase
OG0000472	core gene	core gene familiy 399	/	/	H	TIGRFAM molybdenum cofactor synthesis domain
OG0000473	core gene	core gene familiy 400	/	/	-	-
OG0000474	core gene	core gene familiy 401	/	/	C	ABC-2 family transporter protein
OG0000475	core gene	core gene familiy 402	/	/	C	PFAM ABC transporter related
OG0000476	core gene	core gene familiy 403	/	/	S	PFAM alpha beta hydrolase fold
OG0000477	core gene	core gene familiy 404	/	/	K	PFAM regulatory protein GntR HTH
OG0000478	core gene	core gene familiy 405	/	/	V	AAA domain, putative AbiEii toxin, Type IV TA system
OG0000479	core gene	core gene familiy 406	/	/	-	-
OG0000480	core gene	core gene familiy 407	/	/	I	PFAM AMP-dependent synthetase and ligase
OG0000481	core gene	core gene familiy 408	/	/	S	MORN repeat variant
OG0000482	core gene	core gene familiy 409	/	/	S	PFAM thioesterase superfamily protein
OG0000483	core gene	core gene familiy 410	/	/	T	PFAM HPP family protein
OG0000484	core gene	core gene familiy 411	/	/	S	GCN5-related N-acetyl-transferase
OG0000485	core gene	core gene familiy 412	/	/	S	Thioesterase-like superfamily
OG0000486	core gene	core gene familiy 413	/	/	S	PFAM glutathione-dependent formaldehyde-activating GFA
OG0000487	core gene	core gene familiy 414	/	/	F	Bifunctional enzyme that catalyzes the enolization of 2,3-diketo-5-methylthiopentyl-1-phosphate (DK-MTP-1-P) into the intermediate 2-hydroxy-3-keto-5-methylthiopentenyl-1-phosphate (HK-MTPenyl-1-P), which is then dephosphorylated to form the acireductone 1,2-dihydroxy-3-keto-5-methylthiopentene (DHK- MTPene)
OG0000488	core gene	core gene familiy 415	/	/	-	-
OG0000489	core gene	core gene familiy 416	/	/	S	Protein of unknown function (DUF3137)
OG0000490	core gene	core gene familiy 417	/	/	-	-
OG0000491	core gene	core gene familiy 418	/	/	S	Bacterial protein of unknown function (DUF885)
OG0000492	core gene	core gene familiy 419	/	/	S	Putative phosphatase (DUF442)
OG0000493	core gene	core gene familiy 420	/	/	F	Belongs to the metallo-dependent hydrolases superfamily. HutI family
OG0000494	core gene	core gene familiy 421	/	/	K	Transcriptional regulator, histidine utilization repressor, GntR family
OG0000495	core gene	core gene familiy 422	/	/	E	Catalyzes the conversion of urocanate to 4-imidazolone- 5-propionate
OG0000496	core gene	core gene familiy 423	/	/	E	PFAM phenylalanine histidine ammonia-lyase
OG0000497	core gene	core gene familiy 424	/	/	O	Peptidase family M48
OG0000498	core gene	core gene familiy 425	/	/	-	-
OG0000499	core gene	core gene familiy 426	/	/	S	Lysozyme inhibitor LprI
OG0000500	core gene	core gene familiy 427	/	/	S	Protein of unknown function, DUF481
OG0000501	core gene	core gene familiy 428	/	/	S	Protein of unknown function (DUF3157)
OG0000502	core gene	core gene familiy 429	/	/	S	Protein of unknown function (DUF1090)
OG0000503	core gene	core gene familiy 430	/	/	M	Has lipid A 3-O-deacylase activity. Hydrolyzes the ester bond at the 3 position of lipid A, a bioactive component of lipopolysaccharide (LPS), thereby releasing the primary fatty acyl moiety
OG0000504	core gene	core gene familiy 431	/	/	M	PFAM MscS Mechanosensitive ion channel
OG0000505	core gene	core gene familiy 432	/	/	E	PFAM Lysine exporter protein (LYSE YGGA)
OG0000506	core gene	core gene familiy 433	/	/	S	Domain of unknown function (DUF4440)
OG0000507	core gene	core gene familiy 434	/	/	S	Transport and Golgi organisation 2
OG0000508	core gene	core gene familiy 435	/	/	P	ABC-type Zn2 transport system, periplasmic component surface adhesin
OG0000509	core gene	core gene familiy 436	/	/	U	UPF0056 inner membrane protein
OG0000510	core gene	core gene familiy 437	/	/	O	peptidase M6 immune inhibitor A
OG0000511	core gene	core gene familiy 438	/	/	H	Removes the pyruvyl group from chorismate, with concomitant aromatization of the ring, to provide 4- hydroxybenzoate (4HB) for the ubiquinone pathway
OG0000512	core gene	core gene familiy 439	/	/	N	Controls the rotational direction of flagella during chemotaxis
OG0000513	core gene	core gene familiy 440	/	/	J	Specifically methylates the adenine in position 1618 of 23S rRNA
OG0000514	core gene	core gene familiy 441	/	/	S	Domain of unknown function (DUF333)
OG0000515	core gene	core gene familiy 442	/	/	S	Belongs to the BI1 family
OG0000516	core gene	core gene familiy 443	/	/	H	PFAM UBA THIF-type NAD FAD binding protein
OG0000517	core gene	core gene familiy 444	/	/	H	MoeA domain protein domain I and II
OG0000518	core gene	core gene familiy 445	/	/	T	SMART PAS domain containing protein
OG0000519	core gene	core gene familiy 446	/	/	H	Catalyzes the conversion of D-ribulose 5-phosphate to formate and 3,4-dihydroxy-2-butanone 4-phosphate
OG0000520	core gene	core gene familiy 447	/	/	E	PFAM peptidase S9 prolyl oligopeptidase active site domain protein
OG0000521	core gene	core gene familiy 448	/	/	L	PFAM Excinuclease ABC, C subunit domain protein
OG0000522	core gene	core gene familiy 449	/	/	-	-
OG0000523	core gene	core gene familiy 450	/	/	H	PFAM Methyltransferase type 11
OG0000524	core gene	core gene familiy 451	/	/	M	PFAM peptidase M14, carboxypeptidase A
OG0000525	core gene	core gene familiy 452	/	/	S	Aluminium activated malate transporter
OG0000526	core gene	core gene familiy 453	/	/	C	Belongs to the dicarboxylate amino acid cation symporter (DAACS) (TC 2.A.23) family
OG0000527	core gene	core gene familiy 454	/	/	F	Involved in the gluconeogenesis. Catalyzes the conversion of oxaloacetate (OAA) to phosphoenolpyruvate (PEP) through direct phosphoryl transfer between the nucleoside triphosphate and OAA
OG0000528	core gene	core gene familiy 455	/	/	O	Redox regulated molecular chaperone. Protects both thermally unfolding and oxidatively damaged proteins from irreversible aggregation. Plays an important role in the bacterial defense system toward oxidative stress
OG0000529	core gene	core gene familiy 456	/	/	J	Belongs to the HSP15 family
OG0000530	core gene	core gene familiy 457	/	/	U	TIGRFAM general secretion pathway protein C
OG0000531	core gene	core gene familiy 458	/	/	N	PFAM type II and III secretion system protein
OG0000532	core gene	core gene familiy 459	/	/	U	TIGRFAM general secretion pathway protein F
OG0000533	core gene	core gene familiy 460	/	/	U	TIGRFAM general secretion pathway protein G
OG0000534	core gene	core gene familiy 461	/	/	N	TIGRFAM general secretion pathway protein H
OG0000535	core gene	core gene familiy 462	/	/	N	PFAM type II secretion system protein I J
OG0000536	core gene	core gene familiy 463	/	/	U	TIGRFAM general secretion pathway protein J
OG0000537	core gene	core gene familiy 464	/	/	U	PFAM General secretion pathway protein K
OG0000538	core gene	core gene familiy 465	/	/	U	Involved in a type II secretion system (T2SS, formerly general secretion pathway, GSP) for the export of proteins
OG0000539	core gene	core gene familiy 466	/	/	U	Involved in a type II secretion system (T2SS, formerly general secretion pathway, GSP) for the export of proteins
OG0000540	core gene	core gene familiy 467	/	/	S	type II secretion system protein N
OG0000541	core gene	core gene familiy 468	/	/	S	TIGRFAM HAD-superfamily hydrolase, subfamily IA, variant 3
OG0000542	core gene	core gene familiy 469	/	/	O	Aspartyl/Asparaginyl beta-hydroxylase
OG0000543	core gene	core gene familiy 470	/	/	S	Sulfotransferase family
OG0000544	core gene	core gene familiy 471	/	/	K	Acetyltransferase (GNAT) domain
OG0000545	core gene	core gene familiy 472	/	/	S	Phage Tail Collar Domain
OG0000546	core gene	core gene familiy 473	/	/	L	PFAM NUDIX hydrolase
OG0000547	core gene	core gene familiy 474	/	/	P	TIGRFAM 3'(2'),5'-bisphosphate nucleotidase
OG0000548	core gene	core gene familiy 475	/	/	K	PFAM GCN5-related N-acetyltransferase
OG0000549	core gene	core gene familiy 476	/	/	K	WHG domain
OG0000550	core gene	core gene familiy 477	/	/	I	major facilitator superfamily MFS_1
OG0000551	core gene	core gene familiy 478	/	/	J	Catalyzes the transfer of selenium from selenophosphate for conversion of 2-thiouridine to 2-selenouridine at the wobble position in tRNA
OG0000552	core gene	core gene familiy 479	/	/	F	Synthesizes selenophosphate from selenide and ATP
OG0000553	core gene	core gene familiy 480	/	/	I	PFAM fatty acid desaturase
OG0000554	core gene	core gene familiy 481	/	/	K	PFAM regulatory protein TetR
OG0000555	core gene	core gene familiy 482	/	/	J	Dual-specificity methyltransferase that catalyzes the formation of 5-methyluridine at position 54 (m5U54) in all tRNAs, and that of position 341 (m5U341) in tmRNA (transfer-mRNA)
OG0000556	core gene	core gene familiy 483	/	/	M	Provides the (R)-glutamate required for cell wall biosynthesis
OG0000557	core gene	core gene familiy 484	/	/	S	PFAM RNP-1 like RNA-binding protein
OG0000558	core gene	core gene familiy 485	/	/	O	SMART Tetratricopeptide domain protein
OG0000559	core gene	core gene familiy 486	/	/	O	TIGRFAM cytochrome c-type biogenesis protein CcmF
OG0000560	core gene	core gene familiy 487	/	/	C	TIGRFAM periplasmic protein thiol--disulphide oxidoreductase DsbE
OG0000561	core gene	core gene familiy 488	/	/	C	Formate-dependent nitrite reductase complex subunit
OG0000562	core gene	core gene familiy 489	/	/	C	Redoxin domain protein
OG0000563	core gene	core gene familiy 490	/	/	S	Threonine/Serine exporter, ThrE
OG0000564	core gene	core gene familiy 491	/	/	S	MAPEG family
OG0000565	core gene	core gene familiy 492	/	/	C	SMART Elongator protein 3 MiaB NifB
OG0000566	core gene	core gene familiy 493	/	/	M	Gram-negative porin
OG0000567	core gene	core gene familiy 494	/	/	P	Catalyzes both the uptake and excretion of putrescine. The uptake of putrescine is dependent on the membrane potential and the excretion involves putrescine-ornithine antiporter activity
OG0000568	core gene	core gene familiy 495	/	/	K	helix_turn_helix, arabinose operon control protein
OG0000569	core gene	core gene familiy 496	/	/	S	Protein of unknown function (DUF1232)
OG0000570	core gene	core gene familiy 497	/	/	-	-
OG0000571	core gene	core gene familiy 498	/	/	-	-
OG0000572	core gene	core gene familiy 499	/	/	S	Las17-binding protein actin regulator
OG0000573	core gene	core gene familiy 500	/	/	-	-
OG0000574	core gene	core gene familiy 501	/	/	S	Nitrous oxide-stimulated promoter
OG0000575	core gene	core gene familiy 502	/	/	P	PFAM DsrE family protein
OG0000576	core gene	core gene familiy 503	/	/	S	Belongs to the UPF0061 (SELO) family
OG0000577	core gene	core gene familiy 504	/	/	S	Protein of unknown function (DUF3630)
OG0000578	core gene	core gene familiy 505	/	/	F	A protein kinase that phosphorylates Ser and Thr residues. Probably acts to suppress the effects of stress linked to accumulation of reactive oxygen species. Probably involved in the extracytoplasmic stress response
OG0000579	core gene	core gene familiy 506	/	/	O	Thiol disulfide interchange protein
OG0000580	core gene	core gene familiy 507	/	/	S	Protein of unknown function (DUF1107)
OG0000581	core gene	core gene familiy 508	/	/	D	Non-essential, abundant cell division factor that is required for proper Z-ring formation. It is recruited early to the divisome by direct interaction with FtsZ, stimulating Z-ring assembly and thereby promoting cell division earlier in the cell cycle. Its recruitment to the Z-ring requires functional FtsA or ZipA
OG0000582	core gene	core gene familiy 509	/	/	C	Na H antiporter NhaC
OG0000583	core gene	core gene familiy 510	/	/	J	PFAM Endoribonuclease L-PSP
OG0000584	core gene	core gene familiy 511	/	/	-	-
OG0000585	core gene	core gene familiy 512	/	/	K	PFAM Modulator of Rho-dependent transcription termination
OG0000586	core gene	core gene familiy 513	/	/	S	Protein of unknown function (DUF1223)
OG0000587	core gene	core gene familiy 514	/	/	E	TIGRFAM branched-chain amino acid aminotransferase
OG0000588	core gene	core gene familiy 515	/	/	T	Two component regulator three Y domain protein
OG0000589	core gene	core gene familiy 516	/	/	S	AcnD-accessory protein PrpF
OG0000590	core gene	core gene familiy 517	/	/	C	PFAM aconitate hydratase domain protein
OG0000591	core gene	core gene familiy 518	/	/	C	Belongs to the citrate synthase family
OG0000592	core gene	core gene familiy 519	/	/	H	Catalyzes the thermodynamically favored C-C bond cleavage of (2R,3S)-2-methylisocitrate to yield pyruvate and succinate
OG0000593	core gene	core gene familiy 520	/	/	K	PFAM regulatory protein GntR HTH
OG0000594	core gene	core gene familiy 521	/	/	S	Protein of unknown function (DUF523)
OG0000595	core gene	core gene familiy 522	/	/	I	PFAM phospholipid glycerol acyltransferase
OG0000596	core gene	core gene familiy 523	/	/	I	PFAM phospholipid glycerol acyltransferase
OG0000597	core gene	core gene familiy 524	/	/	O	ATPase associated with various cellular activities, AAA_5
OG0000598	core gene	core gene familiy 525	/	/	S	Domain of unknown function (DUF1963)
OG0000599	core gene	core gene familiy 526	/	/	K	Two component transcriptional regulator, LuxR family
OG0000600	core gene	core gene familiy 527	/	/	S	PFAM TPR repeat-containing protein
OG0000601	core gene	core gene familiy 528	/	/	P	PFAM sodium calcium exchanger membrane region
OG0000602	core gene	core gene familiy 529	/	/	I	PFAM AMP-dependent synthetase and ligase
OG0000603	core gene	core gene familiy 530	/	/	J	PFAM Endoribonuclease L-PSP
OG0000604	core gene	core gene familiy 531	/	/	K	In eubacteria ppGpp (guanosine 3'-diphosphate 5-' diphosphate) is a mediator of the stringent response that coordinates a variety of cellular activities in response to changes in nutritional abundance
OG0000605	core gene	core gene familiy 532	/	/	K	Promotes RNA polymerase assembly. Latches the N- and C- terminal regions of the beta' subunit thereby facilitating its interaction with the beta and alpha subunits
OG0000606	core gene	core gene familiy 533	/	/	F	Essential for recycling GMP and indirectly, cGMP
OG0000607	core gene	core gene familiy 534	/	/	S	Membrane
OG0000608	core gene	core gene familiy 535	/	/	J	MobA-like NTP transferase domain
OG0000609	core gene	core gene familiy 536	/	/	S	PFAM aminoglycoside phosphotransferase
OG0000610	core gene	core gene familiy 537	/	/	P	MFS_1 like family
OG0000611	core gene	core gene familiy 538	/	/	S	Glycosyl transferase, family 2
OG0000613	core gene	core gene familiy 539	/	/	K	PFAM regulatory protein, LysR
OG0000614	core gene	core gene familiy 540	/	/	S	PFAM Haloacid dehalogenase domain protein hydrolase
OG0000615	core gene	core gene familiy 541	/	/	K	Activates ribosomal RNA transcription. Plays a direct role in upstream activation of rRNA promoters
OG0000616	core gene	core gene familiy 542	/	/	H	Catalyzes the synthesis of 5,6-dihydrouridine (D), a modified base found in the D-loop of most tRNAs, via the reduction of the C5-C6 double bond in target uridines
OG0000617	core gene	core gene familiy 543	/	/	J	Methylates ribosomal protein L11
OG0000618	core gene	core gene familiy 544	/	/	C	Succinate dehydrogenase/Fumarate reductase transmembrane subunit
OG0000619	core gene	core gene familiy 545	/	/	C	PFAM fumarate reductase respiratory complex, transmembrane subunit
OG0000620	core gene	core gene familiy 546	/	/	C	TIGRFAM succinate dehydrogenase or fumarate reductase, flavoprotein subunit
OG0000621	core gene	core gene familiy 547	/	/	C	TIGRFAM succinate dehydrogenase and fumarate reductase iron-sulfur protein
OG0000622	core gene	core gene familiy 548	/	/	C	Belongs to the zinc-containing alcohol dehydrogenase family. Quinone oxidoreductase subfamily
OG0000623	core gene	core gene familiy 549	/	/	K	Transcriptional regulator, LysR family
OG0000624	core gene	core gene familiy 550	/	/	/	/
OG0000625	core gene	core gene familiy 551	/	/	-	-
OG0000626	core gene	core gene familiy 552	/	/	S	Met-zincin
OG0000627	core gene	core gene familiy 553	/	/	K	Facilitates transcription termination by a mechanism that involves Rho binding to the nascent RNA, activation of Rho's RNA-dependent ATPase activity, and release of the mRNA from the DNA template
OG0000628	core gene	core gene familiy 554	/	/	J	DEAD-box RNA helicase involved in RNA degradation. Has RNA-dependent ATPase activity and unwinds double-stranded RNA
OG0000629	core gene	core gene familiy 555	/	/	F	PFAM Ppx GppA phosphatase
OG0000630	core gene	core gene familiy 556	/	/	C	Thioredoxin
OG0000631	core gene	core gene familiy 557	/	/	L	Nudix hydrolase
OG0000632	core gene	core gene familiy 558	/	/	S	Inhibits all the catalytic activities of DNA gyrase by preventing its interaction with DNA. Acts by binding directly to the C-terminal domain of GyrB, which probably disrupts DNA binding by the gyrase
OG0000633	core gene	core gene familiy 559	/	/	D	Cell division factor that enhances FtsZ-ring assembly. Directly interacts with FtsZ and promotes bundling of FtsZ protofilaments, with a reduction in FtsZ GTPase activity
OG0000634	core gene	core gene familiy 560	/	/	H	Catalyzes the phosphorylation of the 3'-hydroxyl group of dephosphocoenzyme A to form coenzyme A
OG0000635	core gene	core gene familiy 561	/	/	M	Cleaves type-4 fimbrial leader sequence and methylates the N-terminal (generally Phe) residue
OG0000636	core gene	core gene familiy 562	/	/	U	type II secretion system protein
OG0000637	core gene	core gene familiy 563	/	/	N	General secretory system II, protein E domain protein
OG0000638	core gene	core gene familiy 564	/	/	U	COG4969 Tfp pilus assembly protein, major pilin PilA
OG0000639	core gene	core gene familiy 565	/	/	H	Belongs to the NadC ModD family
OG0000640	core gene	core gene familiy 566	/	/	V	PFAM N-acetylmuramoyl-L-alanine amidase family 2
OG0000641	core gene	core gene familiy 567	/	/	V	Signaling modulator of AmpD, AmpE
OG0000642	core gene	core gene familiy 568	/	/	K	PFAM regulatory protein GntR HTH
OG0000643	core gene	core gene familiy 569	/	/	C	Component of the pyruvate dehydrogenase (PDH) complex, that catalyzes the overall conversion of pyruvate to acetyl-CoA and CO(2)
OG0000644	core gene	core gene familiy 570	/	/	C	The pyruvate dehydrogenase complex catalyzes the overall conversion of pyruvate to acetyl-CoA and CO(2)
OG0000645	core gene	core gene familiy 571	/	/	C	PFAM FAD-dependent pyridine nucleotide-disulphide oxidoreductase
OG0000646	core gene	core gene familiy 572	/	/	M	surface antigen variable number repeat protein
OG0000647	core gene	core gene familiy 573	/	/	O	PFAM peptidase M13, neprilysin
OG0000648	core gene	core gene familiy 574	/	/	S	TIGRFAM HAD-superfamily hydrolase, subfamily IA, variant 3
OG0000649	core gene	core gene familiy 575	/	/	C	Belongs to the aconitase IPM isomerase family
OG0000650	core gene	core gene familiy 576	/	/	K	Belongs to the Rsd AlgQ family
OG0000651	core gene	core gene familiy 577	/	/	H	Catalyzes the decarboxylation of four acetate groups of uroporphyrinogen-III to yield coproporphyrinogen-III
OG0000652	core gene	core gene familiy 578	/	/	S	Belongs to the short-chain dehydrogenases reductases (SDR) family
OG0000653	core gene	core gene familiy 579	/	/	-	-
OG0000654	core gene	core gene familiy 580	/	/	G	Peptidase M60-like family
OG0000655	core gene	core gene familiy 581	/	/	F	Bifunctional purine biosynthesis protein PurH
OG0000656	core gene	core gene familiy 582	/	/	K	transcriptional regulator, MerR family
OG0000657	core gene	core gene familiy 583	/	/	S	PFAM permease
OG0000658	core gene	core gene familiy 584	/	/	O	PFAM band 7 protein
OG0000659	core gene	core gene familiy 585	/	/	S	PFAM PepSY-associated TM helix domain protein
OG0000660	core gene	core gene familiy 586	/	/	G	PFAM major facilitator superfamily MFS_1
OG0000661	core gene	core gene familiy 587	/	/	P	TRAP C4-dicarboxylate transport system permease DctM subunit
OG0000662	core gene	core gene familiy 588	/	/	O	Belongs to the thioredoxin family
OG0000663	core gene	core gene familiy 589	/	/	O	PFAM peptidylprolyl isomerase FKBP-type
OG0000664	core gene	core gene familiy 590	/	/	T	PFAM GGDEF domain containing protein
OG0000665	core gene	core gene familiy 591	/	/	S	Domain of unknown function (DUF1850)
OG0000666	core gene	core gene familiy 592	/	/	S	PFAM TRAP C4-dicarboxylate transport system permease DctM subunit
OG0000667	core gene	core gene familiy 593	/	/	S	TIGRFAM TRAP transporter solute receptor, TAXI family
OG0000668	core gene	core gene familiy 594	/	/	-	-
OG0000669	core gene	core gene familiy 595	/	/	S	Bacterial protein of unknown function (DUF853)
OG0000670	core gene	core gene familiy 596	/	/	-	-
OG0000671	core gene	core gene familiy 597	/	/	-	-
OG0000672	core gene	core gene familiy 598	/	/	H	Catalyzes the prenylation of para-hydroxybenzoate (PHB) with an all-trans polyprenyl group. Mediates the second step in the final reaction sequence of ubiquinone-8 (UQ-8) biosynthesis, which is the condensation of the polyisoprenoid side chain with PHB, generating the first membrane-bound Q intermediate 3- octaprenyl-4-hydroxybenzoate
OG0000674	core gene	core gene familiy 599	/	/	S	AI-2E family transporter
OG0000675	core gene	core gene familiy 600	/	/	S	Pathogenicity locus
OG0000676	core gene	core gene familiy 601	/	/	S	Phosphoribosyl-ATP pyrophosphohydrolase
OG0000677	core gene	core gene familiy 602	/	/	C	Redoxin domain protein
OG0000678	core gene	core gene familiy 603	/	/	C	subunit of a heme lyase
OG0000679	core gene	core gene familiy 604	/	/	O	PFAM cytochrome c assembly protein
OG0000680	core gene	core gene familiy 605	/	/	C	Respiratory sulfite reductase that catalyzes the reduction of sulfite to sulfide in a single step, consuming six electrons in the process
OG0000681	core gene	core gene familiy 606	/	/	P	SMART Rhodanese domain protein
OG0000682	core gene	core gene familiy 607	/	/	M	PFAM FKBP-type peptidyl-prolyl isomerase domain protein
OG0000683	core gene	core gene familiy 608	/	/	O	cytochrome complex assembly
OG0000684	core gene	core gene familiy 609	/	/	C	PFAM 4Fe-4S ferredoxin iron-sulfur binding domain protein
OG0000685	core gene	core gene familiy 610	/	/	P	Polysulphide reductase, NrfD
OG0000686	core gene	core gene familiy 611	/	/	C	NosL
OG0000687	core gene	core gene familiy 612	/	/	P	Carbohydrate-binding and sugar hydrolysis
OG0000688	core gene	core gene familiy 613	/	/	V	SMART AAA ATPase
OG0000689	core gene	core gene familiy 614	/	/	S	ABC-2 family transporter protein
OG0000690	core gene	core gene familiy 615	/	/	K	PFAM transcriptional regulator domain protein
OG0000691	core gene	core gene familiy 616	/	/	O	Peptidase family M13
OG0000692	core gene	core gene familiy 617	/	/	S	Flavin reductase like domain
OG0000693	core gene	core gene familiy 618	/	/	S	Protein of unknown function (DUF3313)
OG0000695	core gene	core gene familiy 619	/	/	H	Catalyzes the decarboxylation of 3-octaprenyl-4-hydroxy benzoate to 2-octaprenylphenol, an intermediate step in ubiquinone biosynthesis
OG0000697	core gene	core gene familiy 620	/	/	S	short-chain dehydrogenase reductase SDR
OG0000698	core gene	core gene familiy 621	/	/	I	first, biotin carboxylase catalyzes the carboxylation of the carrier protein and then the transcarboxylase transfers the carboxyl group to form malonyl-CoA
OG0000699	core gene	core gene familiy 622	/	/	E	Catalyzes a trans-dehydration via an enolate intermediate
OG0000700	core gene	core gene familiy 623	/	/	J	PFAM Class I peptide chain release factor
OG0000701	core gene	core gene familiy 624	/	/	S	SpoIIAA-like
OG0000702	core gene	core gene familiy 625	/	/	S	Protein of unknown function (DUF3012)
OG0000703	core gene	core gene familiy 626	/	/	-	-
OG0000704	core gene	core gene familiy 627	/	/	M	Outer membrane efflux protein
OG0000705	core gene	core gene familiy 628	/	/	M	TIGRFAM efflux transporter, RND family, MFP subunit
OG0000706	core gene	core gene familiy 629	/	/	P	Belongs to the resistance-nodulation-cell division (RND) (TC 2.A.6) family
OG0000707	core gene	core gene familiy 630	/	/	C	Antibiotic biosynthesis monooxygenase
OG0000708	core gene	core gene familiy 631	/	/	K	PFAM regulatory protein, LysR
OG0000709	core gene	core gene familiy 632	/	/	V	PFAM secretion protein HlyD family protein
OG0000710	core gene	core gene familiy 633	/	/	P	Major facilitator superfamily
OG0000711	core gene	core gene familiy 634	/	/	S	PFAM GCN5-related N-acetyltransferase
OG0000712	core gene	core gene familiy 635	/	/	C	PFAM Antibiotic biosynthesis monooxygenase
OG0000713	core gene	core gene familiy 636	/	/	/	/
OG0000714	core gene	core gene familiy 637	/	/	K	Transcriptional regulator, GntR family
OG0000716	core gene	core gene familiy 638	/	/	P	PFAM Bile acid sodium symporter
OG0000717	core gene	core gene familiy 639	/	/	C	Thioredoxin domain
OG0000718	core gene	core gene familiy 640	/	/	S	Protein of unknown function (DUF2927)
OG0000719	core gene	core gene familiy 641	/	/	S	DUF1704
OG0000720	core gene	core gene familiy 642	/	/	-	-
OG0000721	core gene	core gene familiy 643	/	/	T	Histidine kinase
OG0000722	core gene	core gene familiy 644	/	/	T	cheY-homologous receiver domain
OG0000723	core gene	core gene familiy 645	/	/	J	cellular protein modification process
OG0000724	core gene	core gene familiy 646	/	/	L	Histone-like DNA-binding protein which is capable of wrapping DNA to stabilize it, and thus to prevent its denaturation under extreme environmental conditions
OG0000725	core gene	core gene familiy 647	/	/	T	PFAM response regulator receiver
OG0000726	core gene	core gene familiy 648	/	/	-	-
OG0000727	core gene	core gene familiy 649	/	/	S	Protein of unknown function (DUF4240)
OG0000728	core gene	core gene familiy 650	/	/	/	/
OG0000729	core gene	core gene familiy 651	/	/	-	-
OG0000730	core gene	core gene familiy 652	/	/	S	Protein of unknown function (DUF3016)
OG0000731	core gene	core gene familiy 653	/	/	T	PFAM GGDEF domain containing protein
OG0000732	core gene	core gene familiy 654	/	/	-	-
OG0000733	core gene	core gene familiy 655	/	/	S	PFAM GumN family protein
OG0000734	core gene	core gene familiy 656	/	/	H	Catalyzes the methylation of 5-carboxymethoxyuridine (cmo5U) to form 5-methoxycarbonylmethoxyuridine (mcmo5U) at position 34 in tRNAs
OG0000735	core gene	core gene familiy 657	/	/	I	PFAM MaoC domain protein dehydratase
OG0000736	core gene	core gene familiy 658	/	/	S	PFAM aldo keto reductase
OG0000737	core gene	core gene familiy 659	/	/	F	Belongs to the formate--tetrahydrofolate ligase family
OG0000738	core gene	core gene familiy 660	/	/	M	PFAM MscS Mechanosensitive ion channel
OG0000739	core gene	core gene familiy 661	/	/	-	-
OG0000740	core gene	core gene familiy 662	/	/	-	-
OG0000741	core gene	core gene familiy 663	/	/	P	phosphate-selective porin O and P
OG0000742	core gene	core gene familiy 664	/	/	P	PFAM periplasmic solute binding protein
OG0000743	core gene	core gene familiy 665	/	/	P	PFAM ABC-3 protein
OG0000744	core gene	core gene familiy 666	/	/	I	Belongs to the 1-acyl-sn-glycerol-3-phosphate acyltransferase family
OG0000745	core gene	core gene familiy 667	/	/	S	Globally modulates RNA abundance by binding to RNase E (Rne) and regulating its endonucleolytic activity. Can modulate Rne action in a substrate-dependent manner by altering the composition of the degradosome
OG0000746	core gene	core gene familiy 668	/	/	T	PFAM GGDEF domain containing protein
OG0000747	core gene	core gene familiy 669	/	/	T	PFAM response regulator receiver
OG0000748	core gene	core gene familiy 670	/	/	I	Belongs to the enoyl-CoA hydratase isomerase family
OG0000749	core gene	core gene familiy 671	/	/	S	Protein of unknown function (DUF3530)
OG0000750	core gene	core gene familiy 672	/	/	K	Transcription regulator that activates transcription by stimulating RNA polymerase (RNAP) recycling in case of stress conditions such as supercoiled DNA or high salt concentrations. Probably acts by releasing the RNAP, when it is trapped or immobilized on tightly supercoiled DNA. Does not activate transcription on linear DNA. Probably not involved in DNA repair
OG0000751	core gene	core gene familiy 673	/	/	T	Nucleotide binding protein, PINc
OG0000752	core gene	core gene familiy 674	/	/	T	Histidine kinase
OG0000753	core gene	core gene familiy 675	/	/	O	Domain of unknown function (DUF5117)
OG0000754	core gene	core gene familiy 676	/	/	K	SMART serine threonine protein kinase
OG0000755	core gene	core gene familiy 677	/	/	-	-
OG0000756	core gene	core gene familiy 678	/	/	J	Belongs to the class I-like SAM-binding methyltransferase superfamily. TPMT family
OG0000757	core gene	core gene familiy 679	/	/	P	PFAM BFD domain protein 2Fe-2S -binding domain protein
OG0000758	core gene	core gene familiy 680	/	/	T	PFAM chemotaxis sensory transducer
OG0000759	core gene	core gene familiy 681	/	/	E	PFAM D-isomer specific 2-hydroxyacid dehydrogenase, NAD-binding
OG0000760	core gene	core gene familiy 682	/	/	S	Protein of unknown function (DUF3392)
OG0000761	core gene	core gene familiy 683	/	/	C	PFAM glycerophosphoryl diester phosphodiesterase
OG0000762	core gene	core gene familiy 684	/	/	M	PFAM MscS Mechanosensitive ion channel
OG0000763	core gene	core gene familiy 685	/	/	E	EamA-like transporter family
OG0000764	core gene	core gene familiy 686	/	/	I	Catalyzes the formation of phosphatidylethanolamine (PtdEtn) from phosphatidylserine (PtdSer)
OG0000765	core gene	core gene familiy 687	/	/	S	One of several proteins that assist in the late maturation steps of the functional core of the 30S ribosomal subunit. Helps release RbfA from mature subunits. May play a role in the assembly of ribosomal proteins into the subunit. Circularly permuted GTPase that catalyzes slow GTP hydrolysis, GTPase activity is stimulated by the 30S ribosomal subunit
OG0000766	core gene	core gene familiy 688	/	/	H	Bifunctional enzyme that catalyzes the epimerization of the S- and R-forms of NAD(P)HX and the dehydration of the S-form of NAD(P)HX at the expense of ADP, which is converted to AMP. This allows the repair of both epimers of NAD(P)HX, a damaged form of NAD(P)H that is a result of enzymatic or heat-dependent hydration
OG0000767	core gene	core gene familiy 689	/	/	S	Threonylcarbamoyl adenosine biosynthesis protein TsaE
OG0000768	core gene	core gene familiy 690	/	/	M	cell wall hydrolase autolysin
OG0000769	core gene	core gene familiy 691	/	/	L	This protein is involved in the repair of mismatches in DNA. It is required for dam-dependent methyl-directed DNA mismatch repair. May act as a molecular matchmaker , a protein that promotes the formation of a stable complex between two or more DNA-binding proteins in an ATP-dependent manner without itself being part of a final effector complex
OG0000770	core gene	core gene familiy 692	/	/	J	Catalyzes the transfer of a dimethylallyl group onto the adenine at position 37 in tRNAs that read codons beginning with uridine, leading to the formation of N6-(dimethylallyl)adenosine (i(6)A)
OG0000771	core gene	core gene familiy 693	/	/	J	RNA chaperone that binds small regulatory RNA (sRNAs) and mRNAs to facilitate mRNA translational regulation in response to envelope stress, environmental stress and changes in metabolite concentrations. Also binds with high specificity to tRNAs
OG0000772	core gene	core gene familiy 694	/	/	S	GTPase that associates with the 50S ribosomal subunit and may have a role during protein synthesis or ribosome biogenesis
OG0000773	core gene	core gene familiy 695	/	/	O	HflC and HflK could encode or regulate a protease
OG0000774	core gene	core gene familiy 696	/	/	O	HflC and HflK could regulate a protease
OG0000775	core gene	core gene familiy 697	/	/	C	Component of the ubiquinol-cytochrome c reductase complex (complex III or cytochrome b-c1 complex), which is a respiratory chain that generates an electrochemical potential coupled to ATP synthesis
OG0000776	core gene	core gene familiy 698	/	/	C	Component of the ubiquinol-cytochrome c reductase complex (complex III or cytochrome b-c1 complex), which is a respiratory chain that generates an electrochemical potential coupled to ATP synthesis
OG0000777	core gene	core gene familiy 699	/	/	C	PFAM cytochrome c1
OG0000778	core gene	core gene familiy 700	/	/	O	PFAM Glutathione S-transferase
OG0000779	core gene	core gene familiy 701	/	/	S	PFAM Stringent starvation protein B
OG0000780	core gene	core gene familiy 702	/	/	E	TIGRFAM glutamine amidotransferase of anthranilate synthase
OG0000781	core gene	core gene familiy 703	/	/	E	peptidase S9 prolyl oligopeptidase active site domain protein
OG0000782	core gene	core gene familiy 704	/	/	T	HDOD domain
OG0000783	core gene	core gene familiy 705	/	/	I	PFAM Alpha beta hydrolase fold-3 domain protein
OG0000784	core gene	core gene familiy 706	/	/	E	TIGRFAM acetylornithine and succinylornithine
OG0000785	core gene	core gene familiy 707	/	/	H	PFAM arginine N-succinyltransferase beta subunit
OG0000786	core gene	core gene familiy 708	/	/	C	Catalyzes the NAD-dependent reduction of succinylglutamate semialdehyde into succinylglutamate
OG0000787	core gene	core gene familiy 709	/	/	S	DUF1338
OG0000788	core gene	core gene familiy 710	/	/	T	histidine kinase HAMP region domain protein
OG0000789	core gene	core gene familiy 711	/	/	K	Transcriptional regulatory protein, C terminal
OG0000790	core gene	core gene familiy 712	/	/	S	peptidase
OG0000791	core gene	core gene familiy 713	/	/	K	Transcriptional regulator, Crp Fnr family
OG0000792	core gene	core gene familiy 714	/	/	S	Sel1-like repeats.
OG0000793	core gene	core gene familiy 715	/	/	J	Hydrolyzes RNA 2',3'-cyclic phosphodiester to an RNA 2'- phosphomonoester
OG0000794	core gene	core gene familiy 716	/	/	T	PFAM GGDEF domain containing protein
OG0000795	core gene	core gene familiy 717	/	/	P	TonB-dependent receptor plug
OG0000796	core gene	core gene familiy 718	/	/	L	DEAD DEAH box helicase domain protein
OG0000797	core gene	core gene familiy 719	/	/	M	Cell wall formation. Synthesis of cross-linked peptidoglycan from the lipid intermediates. The enzyme has a penicillin-insensitive transglycosylase N-terminal domain (formation of linear glycan strands) and a penicillin-sensitive transpeptidase C-terminal domain (cross-linking of the peptide subunits)
OG0000798	core gene	core gene familiy 720	/	/	G	PFAM PpiC-type peptidyl-prolyl cis-trans isomerase
OG0000799	core gene	core gene familiy 721	/	/	O	Peptidase family M9 N-terminal
OG0000800	core gene	core gene familiy 722	/	/	C	PFAM Alcohol dehydrogenase zinc-binding domain protein
OG0000801	core gene	core gene familiy 723	/	/	-	-
OG0000802	core gene	core gene familiy 724	/	/	G	Converts alpha-aldose to the beta-anomer
OG0000803	core gene	core gene familiy 725	/	/	H	Belongs to the GHMP kinase family. GalK subfamily
OG0000804	core gene	core gene familiy 726	/	/	P	Belongs to the monovalent cation proton antiporter 2 (CPA2) transporter (TC 2.A.37) family
OG0000805	core gene	core gene familiy 727	/	/	C	Required to facilitate the formation of correct disulfide bonds in some periplasmic proteins and for the assembly of the periplasmic c-type cytochromes. Acts by transferring electrons from cytoplasmic thioredoxin to the periplasm. This transfer involves a cascade of disulfide bond formation and reduction steps
OG0000806	core gene	core gene familiy 728	/	/	P	PFAM CutA1 divalent ion tolerance protein
OG0000807	core gene	core gene familiy 729	/	/	S	PFAM FxsA cytoplasmic membrane protein
OG0000808	core gene	core gene familiy 730	/	/	M	Belongs to the membrane fusion protein (MFP) (TC 8.A.1) family
OG0000809	core gene	core gene familiy 731	/	/	O	Binds to Cpn60 in the presence of Mg-ATP and suppresses the ATPase activity of the latter
OG0000810	core gene	core gene familiy 732	/	/	C	PFAM cytochrome c, class I
OG0000811	core gene	core gene familiy 733	/	/	S	PFAM oxidoreductase molybdopterin binding
OG0000812	core gene	core gene familiy 734	/	/	-	-
OG0000813	core gene	core gene familiy 735	/	/	C	PFAM cytochrome c, class I
OG0000814	core gene	core gene familiy 736	/	/	-	-
OG0000815	core gene	core gene familiy 737	/	/	P	TonB dependent receptor
OG0000816	core gene	core gene familiy 738	/	/	-	-
OG0000817	core gene	core gene familiy 739	/	/	S	Protein of unknown function (DUF2999)
OG0000819	core gene	core gene familiy 740	/	/	K	Transcriptional regulator PadR-like family
OG0000820	core gene	core gene familiy 741	/	/	-	-
OG0000821	core gene	core gene familiy 742	/	/	E	LysE type translocator
OG0000822	core gene	core gene familiy 743	/	/	-	-
OG0000823	core gene	core gene familiy 744	/	/	N	domain, Protein
OG0000824	core gene	core gene familiy 745	/	/	Q	PFAM isochorismatase hydrolase
OG0000825	core gene	core gene familiy 746	/	/	K	Belongs to the P(II) protein family
OG0000826	core gene	core gene familiy 747	/	/	P	PFAM Rh family protein ammonium transporter
OG0000827	core gene	core gene familiy 748	/	/	-	-
OG0000828	core gene	core gene familiy 749	/	/	S	Tetratricopeptide repeat
OG0000829	core gene	core gene familiy 750	/	/	E	Stereospecific condensation of phosphoenolpyruvate (PEP) and D-erythrose-4-phosphate (E4P) giving rise to 3-deoxy-D- arabino-heptulosonate-7-phosphate (DAHP)
OG0000830	core gene	core gene familiy 751	/	/	-	-
OG0000831	core gene	core gene familiy 752	/	/	V	PFAM ABC transporter transmembrane region
OG0000832	core gene	core gene familiy 753	/	/	-	-
OG0000833	core gene	core gene familiy 754	/	/	C	PFAM oxidoreductase FAD NAD(P)-binding domain protein
OG0000834	core gene	core gene familiy 755	/	/	O	Glutathione S-transferase
OG0000835	core gene	core gene familiy 756	/	/	-	-
OG0000836	core gene	core gene familiy 757	/	/	P	PFAM extracellular solute-binding protein family 1
OG0000837	core gene	core gene familiy 758	/	/	P	PFAM binding-protein-dependent transport systems inner membrane component
OG0000838	core gene	core gene familiy 759	/	/	P	Belongs to the ABC transporter superfamily
OG0000839	core gene	core gene familiy 760	/	/	M	gamma-glutamyltransferase
OG0000840	core gene	core gene familiy 761	/	/	C	TIGRFAM Dyp-type peroxidase family
OG0000841	core gene	core gene familiy 762	/	/	K	PFAM regulatory protein, LysR
OG0000842	core gene	core gene familiy 763	/	/	S	PFAM NAD-dependent epimerase dehydratase
OG0000843	core gene	core gene familiy 764	/	/	K	Regulates arginine biosynthesis genes
OG0000844	core gene	core gene familiy 765	/	/	C	Catalyzes the reversible oxidation of malate to oxaloacetate
OG0000845	core gene	core gene familiy 766	/	/	S	thiol-disulphide oxidoreductase DCC
OG0000846	core gene	core gene familiy 767	/	/	H	Belongs to the 5-formyltetrahydrofolate cyclo-ligase family
OG0000847	core gene	core gene familiy 768	/	/	D	Activator of cell division through the inhibition of FtsZ GTPase activity, therefore promoting FtsZ assembly into bundles of protofilaments necessary for the formation of the division Z ring. It is recruited early at mid-cell but it is not essential for cell division
OG0000848	core gene	core gene familiy 769	/	/	S	Belongs to the UPF0149 family
OG0000849	core gene	core gene familiy 770	/	/	C	TIGRFAM Ubiquinone biosynthesis hydroxylase, UbiH UbiF VisC COQ6 family
OG0000850	core gene	core gene familiy 771	/	/	C	TIGRFAM Ubiquinone biosynthesis hydroxylase, UbiH UbiF VisC COQ6 family
OG0000851	core gene	core gene familiy 772	/	/	E	The glycine cleavage system catalyzes the degradation of glycine
OG0000852	core gene	core gene familiy 773	/	/	E	The glycine cleavage system catalyzes the degradation of glycine. The H protein shuttles the methylamine group of glycine from the P protein to the T protein
OG0000853	core gene	core gene familiy 774	/	/	E	The glycine cleavage system catalyzes the degradation of glycine. The P protein binds the alpha-amino group of glycine through its pyridoxal phosphate cofactor
OG0000854	core gene	core gene familiy 775	/	/	O	PFAM OsmC family protein
OG0000855	core gene	core gene familiy 776	/	/	T	diguanylate cyclase
OG0000856	core gene	core gene familiy 777	/	/	V	PFAM multi antimicrobial extrusion protein MatE
OG0000857	core gene	core gene familiy 778	/	/	S	Domain of unknown function (DUF4274)
OG0000858	core gene	core gene familiy 779	/	/	S	PFAM CBS domain containing protein
OG0000859	core gene	core gene familiy 780	/	/	P	PhoD-like phosphatase, N-terminal domain
OG0000860	core gene	core gene familiy 781	/	/	F	Phosphoribosyl transferase domain
OG0000861	core gene	core gene familiy 782	/	/	C	PFAM glycerophosphoryl diester phosphodiesterase
OG0000862	core gene	core gene familiy 783	/	/	S	Protein of unknown function (DUF3622)
OG0000863	core gene	core gene familiy 784	/	/	C	Transfers electrons from cytochrome c551 to cytochrome oxidase
OG0000864	core gene	core gene familiy 785	/	/	H	Catalyzes the phosphorylation of ribose at O-5 in a reaction requiring ATP and magnesium. The resulting D-ribose-5- phosphate can then be used either for sythesis of nucleotides, histidine, and tryptophan, or as a component of the pentose phosphate pathway
OG0000865	core gene	core gene familiy 786	/	/	F	Hydrolyzes cytidine or uridine to ribose and cytosine or uracil, respectively
OG0000866	core gene	core gene familiy 787	/	/	D	regulator of chromosome condensation, RCC1
OG0000867	core gene	core gene familiy 788	/	/	H	TonB-dependent receptor
OG0000868	core gene	core gene familiy 789	/	/	T	Signal transduction protein
OG0000869	core gene	core gene familiy 790	/	/	K	Transcriptional regulator, LysR family
OG0000870	core gene	core gene familiy 791	/	/	H	Catalyzes the transfer of a methyl group from 5- methyltetrahydrofolate to homocysteine resulting in methionine formation
OG0000871	core gene	core gene familiy 792	/	/	M	Belongs to the membrane fusion protein (MFP) (TC 8.A.1) family
OG0000872	core gene	core gene familiy 793	/	/	P	Part of the tripartite efflux system MacAB-TolC. MacB is a non-canonical ABC transporter that contains transmembrane domains (TMD), which form a pore in the inner membrane, and an ATP-binding domain (NBD), which is responsible for energy generation. Confers resistance against macrolides
OG0000873	core gene	core gene familiy 794	/	/	M	Outer membrane efflux protein
OG0000874	core gene	core gene familiy 795	/	/	S	PFAM peptidase M50
OG0000875	core gene	core gene familiy 796	/	/	S	protein structure with unknown function
OG0000876	core gene	core gene familiy 797	/	/	L	Pfam:DUF342
OG0000877	core gene	core gene familiy 798	/	/	J	Specifically methylates the guanine in position 1207 of 16S rRNA in the 30S particle
OG0000878	core gene	core gene familiy 799	/	/	H	Belongs to the prokaryotic GSH synthase family
OG0000879	core gene	core gene familiy 800	/	/	J	Specifically methylates the N3 position of the uracil ring of uridine 1498 (m3U1498) in 16S rRNA. Acts on the fully assembled 30S ribosomal subunit
OG0000880	core gene	core gene familiy 801	/	/	S	Belongs to the SprT family
OG0000881	core gene	core gene familiy 802	/	/	O	Removes 5-oxoproline from various penultimate amino acid residues except L-proline
OG0000882	core gene	core gene familiy 803	/	/	E	Bacterial periplasmic substrate-binding proteins
OG0000883	core gene	core gene familiy 804	/	/	K	Transcriptional regulator, LysR family
OG0000884	core gene	core gene familiy 805	/	/	-	-
OG0000885	core gene	core gene familiy 806	/	/	C	Electron transfer subunit of the periplasmic nitrate reductase complex NapAB
OG0000886	core gene	core gene familiy 807	/	/	C	PFAM 4Fe-4S ferredoxin iron-sulfur binding domain protein
OG0000887	core gene	core gene familiy 808	/	/	C	PFAM 4Fe-4S ferredoxin iron-sulfur binding domain protein
OG0000888	core gene	core gene familiy 809	/	/	C	Catalytic subunit of the periplasmic nitrate reductase (NAP). Only expressed at high levels during aerobic growth. NapAB complex receives electrons from the membrane-anchored tetraheme protein NapC, thus allowing electron flow between membrane and periplasm. Essential function for nitrate assimilation and may have a role in anaerobic metabolism
OG0000889	core gene	core gene familiy 810	/	/	P	NapD protein
OG0000890	core gene	core gene familiy 811	/	/	S	Lipocalin-like domain
OG0000891	core gene	core gene familiy 812	/	/	M	FtsX-like permease family
OG0000892	core gene	core gene familiy 813	/	/	V	SMART AAA ATPase
OG0000893	core gene	core gene familiy 814	/	/	T	metal-dependent phosphohydrolase, HD sub domain
OG0000894	core gene	core gene familiy 815	/	/	S	Belongs to the GcvT family
OG0000895	core gene	core gene familiy 816	/	/	C	D-isomer specific 2-hydroxyacid dehydrogenase catalytic region
OG0000896	core gene	core gene familiy 817	/	/	S	PFAM Curlin associated repeat protein
OG0000897	core gene	core gene familiy 818	/	/	S	PFAM Curlin associated repeat protein
OG0000898	core gene	core gene familiy 819	/	/	-	-
OG0000899	core gene	core gene familiy 820	/	/	H	Catalyzes the condensation of pantoate with beta-alanine in an ATP-dependent reaction via a pantoyl-adenylate intermediate
OG0000900	core gene	core gene familiy 821	/	/	H	Catalyzes the reversible reaction in which hydroxymethyl group from 5,10-methylenetetrahydrofolate is transferred onto alpha-ketoisovalerate to form ketopantoate
OG0000901	core gene	core gene familiy 822	/	/	H	TIGRFAM 2-amino-4-hydroxy-6-hydroxymethyldihydropteridine pyrophosphokinase
OG0000902	core gene	core gene familiy 823	/	/	H	Adds poly(A) tail to the 3' end of many RNAs, which usually targets these RNAs for decay. Plays a significant role in the global control of gene expression, through influencing the rate of transcript degradation, and in the general RNA quality control
OG0000903	core gene	core gene familiy 824	/	/	J	Catalyzes the tRNA-independent activation of glutamate in presence of ATP and the subsequent transfer of glutamate onto a tRNA(Asp). Glutamate is transferred on the 2-amino-5-(4,5- dihydroxy-2-cyclopenten-1-yl) moiety of the queuosine in the wobble position of the QUC anticodon
OG0000904	core gene	core gene familiy 825	/	/	K	Transcription factor that acts by binding directly to the RNA polymerase (RNAP). Required for negative regulation of rRNA expression and positive regulation of several amino acid biosynthesis promoters. Also required for regulation of fis expression
OG0000905	core gene	core gene familiy 826	/	/	S	Belongs to the SfsA family
OG0000906	core gene	core gene familiy 827	/	/	E	Probably plays an important role in intracellular peptide degradation
OG0000907	core gene	core gene familiy 828	/	/	K	PFAM GCN5-related N-acetyltransferase
OG0000908	core gene	core gene familiy 829	/	/	C	PFAM phosphoribulokinase uridine kinase
OG0000909	core gene	core gene familiy 830	/	/	S	Uncharacterised protein family (UPF0270)
OG0000910	core gene	core gene familiy 831	/	/	S	PFAM alpha beta hydrolase fold
OG0000911	core gene	core gene familiy 832	/	/	S	twin-arginine translocation pathway signal protein
OG0000912	core gene	core gene familiy 833	/	/	E	PFAM glucose-methanol-choline oxidoreductase
OG0000913	core gene	core gene familiy 834	/	/	T	ChrR Cupin-like domain
OG0000914	core gene	core gene familiy 835	/	/	K	HxlR-like helix-turn-helix
OG0000915	core gene	core gene familiy 836	/	/	S	PFAM glutathione-dependent formaldehyde-activating GFA
OG0000916	core gene	core gene familiy 837	/	/	E	agmatine deiminase
OG0000917	core gene	core gene familiy 838	/	/	J	PFAM Amidase
OG0000918	core gene	core gene familiy 839	/	/	E	PFAM Glyoxalase bleomycin resistance protein dioxygenase
OG0000919	core gene	core gene familiy 840	/	/	C	PFAM aldo keto reductase
OG0000920	core gene	core gene familiy 841	/	/	C	NQR complex catalyzes the reduction of ubiquinone-1 to ubiquinol by two successive reactions, coupled with the transport of Na( ) ions from the cytoplasm to the periplasm. NqrA to NqrE are probably involved in the second step, the conversion of ubisemiquinone to ubiquinol
OG0000921	core gene	core gene familiy 842	/	/	C	NQR complex catalyzes the reduction of ubiquinone-1 to ubiquinol by two successive reactions, coupled with the transport of Na( ) ions from the cytoplasm to the periplasm. NqrA to NqrE are probably involved in the second step, the conversion of ubisemiquinone to ubiquinol
OG0000922	core gene	core gene familiy 843	/	/	C	NQR complex catalyzes the reduction of ubiquinone-1 to ubiquinol by two successive reactions, coupled with the transport of Na( ) ions from the cytoplasm to the periplasm. NqrA to NqrE are probably involved in the second step, the conversion of ubisemiquinone to ubiquinol
OG0000923	core gene	core gene familiy 844	/	/	C	NQR complex catalyzes the reduction of ubiquinone-1 to ubiquinol by two successive reactions, coupled with the transport of Na( ) ions from the cytoplasm to the periplasm. NqrA to NqrE are probably involved in the second step, the conversion of ubisemiquinone to ubiquinol
OG0000924	core gene	core gene familiy 845	/	/	C	NQR complex catalyzes the reduction of ubiquinone-1 to ubiquinol by two successive reactions, coupled with the transport of Na( ) ions from the cytoplasm to the periplasm. The first step is catalyzed by NqrF, which accepts electrons from NADH and reduces ubiquinone-1 to ubisemiquinone by a one-electron transfer pathway
OG0000926	core gene	core gene familiy 846	/	/	V	PFAM beta-lactamase
OG0000927	core gene	core gene familiy 847	/	/	S	Ankyrin repeat
OG0000928	core gene	core gene familiy 848	/	/	K	regulatory protein MarR
OG0000929	core gene	core gene familiy 849	/	/	F	Phosphatase that hydrolyzes non-canonical purine nucleotides such as XTP and ITP to their respective diphosphate derivatives. Probably excludes non-canonical purines from DNA precursor pool, thus preventing their incorporation into DNA and avoiding chromosomal lesions
OG0000930	core gene	core gene familiy 850	/	/	S	PFAM peptidase S45 penicillin amidase
OG0000931	core gene	core gene familiy 851	/	/	K	PFAM GCN5-related N-acetyltransferase
OG0000932	core gene	core gene familiy 852	/	/	-	-
OG0000933	core gene	core gene familiy 853	/	/	C	Belongs to the dicarboxylate amino acid cation symporter (DAACS) (TC 2.A.23) family
OG0000934	core gene	core gene familiy 854	/	/	O	META domain
OG0000935	core gene	core gene familiy 855	/	/	-	-
OG0000936	core gene	core gene familiy 856	/	/	T	diguanylate cyclase activity
OG0000937	core gene	core gene familiy 857	/	/	M	#NAME?
OG0000938	core gene	core gene familiy 858	/	/	-	-
OG0000939	core gene	core gene familiy 859	/	/	H	Catalyzes the formation of S-adenosylmethionine (AdoMet) from methionine and ATP. The overall synthetic reaction is composed of two sequential steps, AdoMet formation and the subsequent tripolyphosphate hydrolysis which occurs prior to release of AdoMet from the enzyme
OG0000940	core gene	core gene familiy 860	/	/	F	Catalyzes the NAD-dependent conversion of D-erythrose 4- phosphate to 4-phosphoerythronate
OG0000941	core gene	core gene familiy 861	/	/	F	Belongs to the phosphoglycerate kinase family
OG0000942	core gene	core gene familiy 862	/	/	G	Fructose-bisphosphate aldolase, class II, Calvin cycle subtype
OG0000943	core gene	core gene familiy 863	/	/	M	Protein of unknown function, DUF481
OG0000944	core gene	core gene familiy 864	/	/	P	Citrate transporter
OG0000945	core gene	core gene familiy 865	/	/	K	Transcriptional regulatory protein, C terminal
OG0000946	core gene	core gene familiy 866	/	/	-	-
OG0000947	core gene	core gene familiy 867	/	/	-	-
OG0000948	core gene	core gene familiy 868	/	/	C	Putative redox-active protein (C_GCAxxG_C_C)
OG0000949	core gene	core gene familiy 869	/	/	K	PFAM transcriptional regulator domain protein
OG0000950	core gene	core gene familiy 870	/	/	-	-
OG0000951	core gene	core gene familiy 871	/	/	-	-
OG0000952	core gene	core gene familiy 872	/	/	T	PAS domain
OG0000953	core gene	core gene familiy 873	/	/	O	PFAM Radical SAM domain protein
OG0000954	core gene	core gene familiy 874	/	/	V	Belongs to the resistance-nodulation-cell division (RND) (TC 2.A.6) family
OG0000955	core gene	core gene familiy 875	/	/	M	Belongs to the membrane fusion protein (MFP) (TC 8.A.1) family
OG0000956	core gene	core gene familiy 876	/	/	J	DEAD-box RNA helicase involved in the assembly of the 50S ribosomal subunit at low temperature. Exhibits RNA-stimulated ATP hydrolysis and RNA unwinding activity
OG0000957	core gene	core gene familiy 877	/	/	T	His Kinase A (phosphoacceptor) domain
OG0000958	core gene	core gene familiy 878	/	/	J	Specifically methylates the adenine in position 37 of tRNA(1)(Val) (anticodon cmo5UAC)
OG0000959	core gene	core gene familiy 879	/	/	P	Component of the transport system for branched-chain amino acids
OG0000960	core gene	core gene familiy 880	/	/	D	Tyrosine recombinase XerD
OG0000961	core gene	core gene familiy 881	/	/	O	Required for disulfide bond formation in some periplasmic proteins. Acts by transferring its disulfide bond to other proteins and is reduced in the process
OG0000962	core gene	core gene familiy 882	/	/	L	PFAM phosphoesterase, RecJ domain protein
OG0000963	core gene	core gene familiy 883	/	/	-	-
OG0000964	core gene	core gene familiy 884	/	/	K	Acetyltransferase (GNAT) domain
OG0000965	core gene	core gene familiy 885	/	/	C	PFAM FAD-dependent pyridine nucleotide-disulphide oxidoreductase
OG0000966	core gene	core gene familiy 886	/	/	O	PFAM alkyl hydroperoxide reductase Thiol specific antioxidant Mal allergen
OG0000967	core gene	core gene familiy 887	/	/	E	Presumably involved in the processing and regular turnover of intracellular proteins. Catalyzes the removal of unsubstituted N-terminal amino acids from various peptides
OG0000968	core gene	core gene familiy 888	/	/	E	Spermine/spermidine synthase domain
OG0000969	core gene	core gene familiy 889	/	/	M	Mechanosensitive ion channel
OG0000970	core gene	core gene familiy 890	/	/	S	Domain of unknown function (DUF3332)
OG0000971	core gene	core gene familiy 891	/	/	Q	PFAM dienelactone hydrolase
OG0000972	core gene	core gene familiy 892	/	/	C	PFAM D-isomer specific 2-hydroxyacid dehydrogenase, catalytic region
OG0000973	core gene	core gene familiy 893	/	/	C	PFAM fumarate reductase succinate dehydrogenase flavoprotein domain protein
OG0000974	core gene	core gene familiy 894	/	/	-	-
OG0000975	core gene	core gene familiy 895	/	/	Q	Methyltransferase type 12
OG0000976	core gene	core gene familiy 896	/	/	-	-
OG0000977	core gene	core gene familiy 897	/	/	-	-
OG0000978	core gene	core gene familiy 898	/	/	C	Cytochrome C biogenesis protein
OG0000979	core gene	core gene familiy 899	/	/	O	PFAM OsmC family protein
OG0000980	core gene	core gene familiy 900	/	/	K	PFAM regulatory protein, MarR
OG0000981	core gene	core gene familiy 901	/	/	C	PFAM FAD dependent oxidoreductase
OG0000982	core gene	core gene familiy 902	/	/	P	TIGRFAM chromate transporter, chromate ion transporter (CHR) family
OG0000983	core gene	core gene familiy 903	/	/	C	Belongs to the prokaryotic molybdopterin-containing oxidoreductase family
OG0000984	core gene	core gene familiy 904	/	/	J	Peptide chain release factor 2 directs the termination of translation in response to the peptide chain termination codons UGA and UAA
OG0000985	core gene	core gene familiy 905	/	/	S	Rhomboid family
OG0000986	core gene	core gene familiy 906	/	/	S	PFAM MORN variant repeat protein
OG0000987	core gene	core gene familiy 907	/	/	-	-
OG0000988	core gene	core gene familiy 908	/	/	Q	dienelactone hydrolase
OG0000989	core gene	core gene familiy 909	/	/	C	Na H antiporter
OG0000990	core gene	core gene familiy 910	/	/	H	Vitamin B12 dependent methionine synthase activation region
OG0000991	core gene	core gene familiy 911	/	/	G	PFAM Phosphoglycerate mutase
OG0000992	core gene	core gene familiy 912	/	/	P	SMART AAA ATPase
OG0000993	core gene	core gene familiy 913	/	/	P	Belongs to the binding-protein-dependent transport system permease family. FecCD subfamily
OG0000994	core gene	core gene familiy 914	/	/	F	Catalyzes the synthesis of alpha-ribazole-5'-phosphate from nicotinate mononucleotide (NAMN) and 5,6- dimethylbenzimidazole (DMB)
OG0000995	core gene	core gene familiy 915	/	/	H	Joins adenosylcobinamide-GDP and alpha-ribazole to generate adenosylcobalamin (Ado-cobalamin). Also synthesizes adenosylcobalamin 5'-phosphate from adenosylcobinamide-GDP and alpha-ribazole 5'-phosphate
OG0000996	core gene	core gene familiy 916	/	/	H	Catalyzes ATP-dependent phosphorylation of adenosylcobinamide and addition of GMP to adenosylcobinamide phosphate
OG0000997	core gene	core gene familiy 917	/	/	H	Catalyzes amidations at positions B, D, E, and G on adenosylcobyrinic A,C-diamide. NH(2) groups are provided by glutamine, and one molecule of ATP is hydrogenolyzed for each amidation
OG0000998	core gene	core gene familiy 918	/	/	H	Required for both de novo synthesis of the corrin ring for the assimilation of exogenous corrinoids. Participates in the adenosylation of a variety of incomplete and complete corrinoids
OG0000999	core gene	core gene familiy 919	/	/	P	PFAM periplasmic binding protein
OG0001000	core gene	core gene familiy 920	/	/	S	MAPEG family
OG0001001	core gene	core gene familiy 921	/	/	S	Mannosyl-glycoprotein endo-beta-N-acetylglucosaminidase
OG0001002	core gene	core gene familiy 922	/	/	S	Protein of unknown function (DUF3144)
OG0001003	core gene	core gene familiy 923	/	/	-	-
OG0001004	core gene	core gene familiy 924	/	/	S	SnoaL-like domain
OG0001005	core gene	core gene familiy 925	/	/	-	-
OG0001006	core gene	core gene familiy 926	/	/	F	Catalyzes the reversible cyclization of carbamoyl aspartate to dihydroorotate
OG0001007	core gene	core gene familiy 927	/	/	M	TIGRFAM efflux transporter, RND family, MFP subunit
OG0001008	core gene	core gene familiy 928	/	/	-	-
OG0001009	core gene	core gene familiy 929	/	/	V	PFAM ABC transporter related
OG0001010	core gene	core gene familiy 930	/	/	V	MacB-like periplasmic core domain
OG0001011	core gene	core gene familiy 931	/	/	V	FtsX-like permease family
OG0001012	core gene	core gene familiy 932	/	/	T	Two component, sigma54 specific, transcriptional regulator, Fis family
OG0001013	core gene	core gene familiy 933	/	/	T	histidine kinase HAMP region domain protein
OG0001014	core gene	core gene familiy 934	/	/	S	Curli assembly protein CsgE
OG0001015	core gene	core gene familiy 935	/	/	S	Type VIII secretion system (T8SS), CsgF protein
OG0001016	core gene	core gene familiy 936	/	/	M	PFAM Curli production assembly transport component CsgG
OG0001017	core gene	core gene familiy 937	/	/	C	belongs to the aldehyde dehydrogenase family
OG0001018	core gene	core gene familiy 938	/	/	S	SpoIIAA-like
OG0001019	core gene	core gene familiy 939	/	/	T	Belongs to the universal stress protein A family
OG0001020	core gene	core gene familiy 940	/	/	T	Belongs to the universal stress protein A family
OG0001021	core gene	core gene familiy 941	/	/	E	Bacterial extracellular solute-binding proteins, family 3
OG0001022	core gene	core gene familiy 942	/	/	S	Bacterial protein of unknown function (DUF924)
OG0001023	core gene	core gene familiy 943	/	/	S	Winged helix-turn helix
OG0001024	core gene	core gene familiy 944	/	/	E	Thi4 family
OG0001025	core gene	core gene familiy 945	/	/	S	Protein of unknown function (DUF2956)
OG0001026	core gene	core gene familiy 946	/	/	P	PFAM periplasmic binding protein
OG0001027	core gene	core gene familiy 947	/	/	U	PFAM Biopolymer transport protein ExbD TolR
OG0001028	core gene	core gene familiy 948	/	/	U	MotA/TolQ/ExbB proton channel family
OG0001029	core gene	core gene familiy 949	/	/	M	TIGRFAM TonB family protein
OG0001030	core gene	core gene familiy 950	/	/	M	TIGRFAM TonB-dependent hemoglobin transferrin lactoferrin family receptor
OG0001031	core gene	core gene familiy 951	/	/	P	Haem utilisation ChuX/HutX
OG0001032	core gene	core gene familiy 952	/	/	P	PFAM pyridoxamine 5'-phosphate oxidase-related, FMN-binding
OG0001033	core gene	core gene familiy 953	/	/	V	TIGRFAM lipid A ABC exporter family, fused ATPase and inner membrane subunits
OG0001034	core gene	core gene familiy 954	/	/	I	PFAM AMP-dependent synthetase and ligase
OG0001035	core gene	core gene familiy 955	/	/	C	PFAM 4Fe-4S ferredoxin iron-sulfur binding domain protein
OG0001036	core gene	core gene familiy 956	/	/	K	PFAM sigma-54 factor interaction domain-containing protein
OG0001037	core gene	core gene familiy 957	/	/	C	Thioredoxin-like
OG0001038	core gene	core gene familiy 958	/	/	E	Peptidase S10
OG0001039	core gene	core gene familiy 959	/	/	E	PFAM Lysine exporter protein (LYSE YGGA)
OG0001040	core gene	core gene familiy 960	/	/	/	/
OG0001041	core gene	core gene familiy 961	/	/	-	-
OG0001042	core gene	core gene familiy 962	/	/	C	PFAM Na H antiporter NhaC
OG0001043	core gene	core gene familiy 963	/	/	N	Methyl-accepting chemotaxis-like domains (chemotaxis sensory transducer).
OG0001044	core gene	core gene familiy 964	/	/	E	EamA-like transporter family
OG0001045	core gene	core gene familiy 965	/	/	K	helix_turn_helix, arabinose operon control protein
OG0001046	core gene	core gene familiy 966	/	/	J	Transcription elongation factor, GreA/GreB, C-term
OG0001047	core gene	core gene familiy 967	/	/	E	PFAM Cys Met metabolism pyridoxal-phosphate-dependent
OG0001048	core gene	core gene familiy 968	/	/	L	2OG-Fe(II) oxygenase superfamily
OG0001049	core gene	core gene familiy 969	/	/	T	Belongs to the BolA IbaG family
OG0001050	core gene	core gene familiy 970	/	/	C	Part of the tripartite ATP-independent periplasmic (TRAP) transport system
OG0001051	core gene	core gene familiy 971	/	/	H	Involved in the synthesis of autoinducer 2 (AI-2) which is secreted by bacteria and is used to communicate both the cell density and the metabolic potential of the environment. The regulation of gene expression in response to changes in cell density is called quorum sensing. Catalyzes the transformation of S-ribosylhomocysteine (RHC) to homocysteine (HC) and 4,5- dihydroxy-2,3-pentadione (DPD)
OG0001052	core gene	core gene familiy 972	/	/	M	PFAM TonB-dependent receptor
OG0001053	core gene	core gene familiy 973	/	/	C	NQR complex catalyzes the reduction of ubiquinone-1 to ubiquinol by two successive reactions, coupled with the transport of Na( ) ions from the cytoplasm to the periplasm. NqrA to NqrE are probably involved in the second step, the conversion of ubisemiquinone to ubiquinol
OG0001054	core gene	core gene familiy 974	/	/	C	NQR complex catalyzes the reduction of ubiquinone-1 to ubiquinol by two successive reactions, coupled with the transport of Na( ) ions from the cytoplasm to the periplasm. NqrA to NqrE are probably involved in the second step, the conversion of ubisemiquinone to ubiquinol
OG0001055	core gene	core gene familiy 975	/	/	C	NQR complex catalyzes the reduction of ubiquinone-1 to ubiquinol by two successive reactions, coupled with the transport of Na( ) ions from the cytoplasm to the periplasm. NqrA to NqrE are probably involved in the second step, the conversion of ubisemiquinone to ubiquinol
OG0001056	core gene	core gene familiy 976	/	/	C	NQR complex catalyzes the reduction of ubiquinone-1 to ubiquinol by two successive reactions, coupled with the transport of Na( ) ions from the cytoplasm to the periplasm. NqrA to NqrE are probably involved in the second step, the conversion of ubisemiquinone to ubiquinol
OG0001057	core gene	core gene familiy 977	/	/	C	NQR complex catalyzes the reduction of ubiquinone-1 to ubiquinol by two successive reactions, coupled with the transport of Na( ) ions from the cytoplasm to the periplasm. NqrA to NqrE are probably involved in the second step, the conversion of ubisemiquinone to ubiquinol
OG0001058	core gene	core gene familiy 978	/	/	C	NQR complex catalyzes the reduction of ubiquinone-1 to ubiquinol by two successive reactions, coupled with the transport of Na( ) ions from the cytoplasm to the periplasm. The first step is catalyzed by NqrF, which accepts electrons from NADH and reduces ubiquinone-1 to ubisemiquinone by a one-electron transfer pathway
OG0001059	core gene	core gene familiy 979	/	/	S	(Na+)-NQR maturation NqrM
OG0001060	core gene	core gene familiy 980	/	/	P	Iron-storage protein, whose ferroxidase center binds Fe(2 ) ions, oxidizes them by dioxygen to Fe(3 ), and participates in the subsequent Fe(3 ) oxide mineral core formation within the central cavity of the protein complex
OG0001061	core gene	core gene familiy 981	/	/	C	Iron-storage protein, whose ferroxidase center binds Fe(2 ) ions, oxidizes them by dioxygen to Fe(3 ), and participates in the subsequent Fe(3 ) oxide mineral core formation within the central cavity of the protein complex
OG0001062	core gene	core gene familiy 982	/	/	T	PFAM histidine kinase, HAMP region domain protein
OG0001063	core gene	core gene familiy 983	/	/	L	Poorly processive, error-prone DNA polymerase involved in untargeted mutagenesis. Copies undamaged DNA at stalled replication forks, which arise in vivo from mismatched or misaligned primer ends. These misaligned primers can be extended by PolIV. Exhibits no 3'-5' exonuclease (proofreading) activity. May be involved in translesional synthesis, in conjunction with the beta clamp from PolIII
OG0001064	core gene	core gene familiy 984	/	/	E	dipeptidase
OG0001065	core gene	core gene familiy 985	/	/	E	PFAM peptidase M17, leucyl aminopeptidase domain protein
OG0001066	core gene	core gene familiy 986	/	/	-	-
OG0001067	core gene	core gene familiy 987	/	/	P	TIGRFAM TonB-dependent siderophore receptor
OG0001068	core gene	core gene familiy 988	/	/	S	PFAM Xanthine uracil vitamin C permease
OG0001069	core gene	core gene familiy 989	/	/	F	Catalyzes the transfer of a phosphate group to glutamate to form L-glutamate 5-phosphate
OG0001070	core gene	core gene familiy 990	/	/	E	Catalyzes the NADPH-dependent reduction of L-glutamate 5-phosphate into L-glutamate 5-semialdehyde and phosphate. The product spontaneously undergoes cyclization to form 1-pyrroline-5- carboxylate
OG0001071	core gene	core gene familiy 991	/	/	-	-
OG0001072	core gene	core gene familiy 992	/	/	S	Belongs to the prolyl-tRNA editing family. YbaK EbsC subfamily
OG0001073	core gene	core gene familiy 993	/	/	E	EamA-like transporter family
OG0001074	core gene	core gene familiy 994	/	/	J	ATP binding to DnaK triggers the release of the substrate protein, thus completing the reaction cycle. Several rounds of ATP-dependent interactions between DnaJ, DnaK and GrpE are required for fully efficient folding. Also involved, together with DnaK and GrpE, in the DNA replication of plasmids through activation of initiation proteins
OG0001075	core gene	core gene familiy 995	/	/	J	Belongs to the DEAD box helicase family
OG0001076	core gene	core gene familiy 996	/	/	J	Acetyltransferase (GNAT) domain
OG0001077	core gene	core gene familiy 997	/	/	M	PFAM peptidase M48 Ste24p
OG0001078	core gene	core gene familiy 998	/	/	O	peptidylprolyl isomerase, FKBP-type
OG0001079	core gene	core gene familiy 999	/	/	E	Catalyzes the conversion of 4-hydroxy- tetrahydrodipicolinate (HTPA) to tetrahydrodipicolinate
OG0001080	core gene	core gene familiy 1000	/	/	F	Belongs to the CarA family
OG0001081	core gene	core gene familiy 1001	/	/	F	Belongs to the CarB family
OG0001082	core gene	core gene familiy 1002	/	/	P	Acts as a magnesium transporter
OG0001083	core gene	core gene familiy 1003	/	/	-	-
OG0001084	core gene	core gene familiy 1004	/	/	L	PFAM Endonuclease exonuclease phosphatase
OG0001085	core gene	core gene familiy 1005	/	/	J	Specifically methylates the cytosine at position 1962 (m5C1962) of 23S rRNA
OG0001086	core gene	core gene familiy 1006	/	/	F	Catalyzes the reversible conversion of ribose-5- phosphate to ribulose 5-phosphate
OG0001087	core gene	core gene familiy 1007	/	/	S	Protein of unknown function (DUF808)
OG0001088	core gene	core gene familiy 1008	/	/	L	3'-5' exonuclease
OG0001089	core gene	core gene familiy 1009	/	/	S	GTP binding
OG0001090	core gene	core gene familiy 1010	/	/	P	TonB dependent receptor
OG0001091	core gene	core gene familiy 1011	/	/	S	Protein of unknown function (DUF1624)
OG0001092	core gene	core gene familiy 1012	/	/	L	DNA-directed DNA polymerase activity
OG0001093	core gene	core gene familiy 1013	/	/	K	This enzyme acetylates the N-terminal alanine of ribosomal protein S18
OG0001094	core gene	core gene familiy 1014	/	/	H	Catalyzes the radical-mediated insertion of two sulfur atoms into the C-6 and C-8 positions of the octanoyl moiety bound to the lipoyl domains of lipoate-dependent enzymes, thereby converting the octanoylated domains into lipoylated derivatives
OG0001095	core gene	core gene familiy 1015	/	/	J	Catalyzes the transfer of endogenously produced octanoic acid from octanoyl-acyl-carrier-protein onto the lipoyl domains of lipoate-dependent enzymes. Lipoyl-ACP can also act as a substrate although octanoyl-ACP is likely to be the physiological substrate
OG0001096	core gene	core gene familiy 1016	/	/	S	Belongs to the UPF0250 family
OG0001097	core gene	core gene familiy 1017	/	/	M	Belongs to the peptidase S11 family
OG0001098	core gene	core gene familiy 1018	/	/	M	Lytic transglycosylase with a strong preference for naked glycan strands that lack stem peptides
OG0001099	core gene	core gene familiy 1019	/	/	M	TIGRFAM lytic murein transglycosylase B
OG0001100	core gene	core gene familiy 1020	/	/	M	Peptidoglycan polymerase that is essential for cell wall elongation
OG0001101	core gene	core gene familiy 1021	/	/	M	Catalyzes cross-linking of the peptidoglycan cell wall
OG0001102	core gene	core gene familiy 1022	/	/	J	Specifically methylates the pseudouridine at position 1915 (m3Psi1915) in 23S rRNA
OG0001103	core gene	core gene familiy 1023	/	/	J	Functions as a ribosomal silencing factor. Interacts with ribosomal protein L14 (rplN), blocking formation of intersubunit bridge B8. Prevents association of the 30S and 50S ribosomal subunits and the formation of functional ribosomes, thus repressing translation
OG0001104	core gene	core gene familiy 1024	/	/	F	Catalyzes the reversible adenylation of nicotinate mononucleotide (NaMN) to nicotinic acid adenine dinucleotide (NaAD)
OG0001105	core gene	core gene familiy 1025	/	/	L	TIGRFAM DNA polymerase III, delta subunit
OG0001106	core gene	core gene familiy 1026	/	/	M	Together with LptD, is involved in the assembly of lipopolysaccharide (LPS) at the surface of the outer membrane. Required for the proper assembly of LptD. Binds LPS and may serve as the LPS recognition site at the outer membrane
OG0001107	core gene	core gene familiy 1027	/	/	J	Zinc-ribbon containing domain
OG0001108	core gene	core gene familiy 1028	/	/	N	Prokaryotic N-terminal methylation motif
OG0001109	core gene	core gene familiy 1029	/	/	M	Transfers the fatty acyl group on membrane lipoproteins
OG0001110	core gene	core gene familiy 1030	/	/	P	PFAM CBS domain containing protein
OG0001111	core gene	core gene familiy 1031	/	/	J	Single strand-specific metallo-endoribonuclease involved in late-stage 70S ribosome quality control and in maturation of the 3' terminus of the 16S rRNA
OG0001112	core gene	core gene familiy 1032	/	/	T	PFAM PhoH family protein
OG0001113	core gene	core gene familiy 1033	/	/	J	Catalyzes the methylthiolation of N6- (dimethylallyl)adenosine (i(6)A), leading to the formation of 2- methylthio-N6-(dimethylallyl)adenosine (ms(2)i(6)A) at position 37 in tRNAs that read codons beginning with uridine
OG0001114	core gene	core gene familiy 1034	/	/	C	TIGRFAM Ubiquinone biosynthesis hydroxylase, UbiH UbiF VisC COQ6 family
OG0001115	core gene	core gene familiy 1035	/	/	J	The natural substrate for this enzyme may be peptidyl- tRNAs which drop off the ribosome during protein synthesis
OG0001116	core gene	core gene familiy 1036	/	/	J	ATPase that binds to both the 70S ribosome and the 50S ribosomal subunit in a nucleotide-independent manner
OG0001117	core gene	core gene familiy 1037	/	/	-	-
OG0001118	core gene	core gene familiy 1038	/	/	S	Putative PepSY_TM-like
OG0001119	core gene	core gene familiy 1039	/	/	S	Predicted periplasmic protein (DUF2271)
OG0001120	core gene	core gene familiy 1040	/	/	P	Domain of unknown function (DUF4198)
OG0001121	core gene	core gene familiy 1041	/	/	K	Necessary for efficient RNA polymerase transcription elongation past template-encoded arresting sites. The arresting sites in DNA have the property of trapping a certain fraction of elongating RNA polymerases that pass through, resulting in locked ternary complexes. Cleavage of the nascent transcript by cleavage factors such as GreA or GreB allows the resumption of elongation from the new 3'termi…
OG0001122	core gene	core gene familiy 1042	/	/	-	-
OG0001123	core gene	core gene familiy 1043	/	/	U	Part of the Sec protein translocase complex. Interacts with the SecYEG preprotein conducting channel. SecDF uses the proton motive force (PMF) to complete protein translocation after the ATP-dependent function of SecA
OG0001124	core gene	core gene familiy 1044	/	/	U	Part of the Sec protein translocase complex. Interacts with the SecYEG preprotein conducting channel. SecDF uses the proton motive force (PMF) to complete protein translocation after the ATP-dependent function of SecA
OG0001125	core gene	core gene familiy 1045	/	/	J	Specifically methylates the uridine in position 2552 of 23S rRNA at the 2'-O position of the ribose in the fully assembled 50S ribosomal subunit
OG0001126	core gene	core gene familiy 1046	/	/	O	Acts as a processive, ATP-dependent zinc metallopeptidase for both cytoplasmic and membrane proteins. Plays a role in the quality control of integral membrane proteins
OG0001127	core gene	core gene familiy 1047	/	/	H	Catalyzes the condensation of para-aminobenzoate (pABA) with 6-hydroxymethyl-7,8-dihydropterin diphosphate (DHPt-PP) to form 7,8-dihydropteroate (H2Pte), the immediate precursor of folate derivatives
OG0001128	core gene	core gene familiy 1048	/	/	G	Catalyzes the conversion of glucosamine-6-phosphate to glucosamine-1-phosphate
OG0001129	core gene	core gene familiy 1049	/	/	F	Involved in the gluconeogenesis. Catalyzes stereospecifically the conversion of dihydroxyacetone phosphate (DHAP) to D-glyceraldehyde-3-phosphate (G3P)
OG0001130	core gene	core gene familiy 1050	/	/	U	PFAM Preprotein translocase SecG subunit
OG0001131	core gene	core gene familiy 1051	/	/	S	Required for maturation of 30S ribosomal subunits
OG0001132	core gene	core gene familiy 1052	/	/	J	One of the essential components for the initiation of protein synthesis. Protects formylmethionyl-tRNA from spontaneous hydrolysis and promotes its binding to the 30S ribosomal subunits. Also involved in the hydrolysis of GTP during the formation of the 70S ribosomal complex
OG0001133	core gene	core gene familiy 1053	/	/	J	One of several proteins that assist in the late maturation steps of the functional core of the 30S ribosomal subunit. Associates with free 30S ribosomal subunits (but not with 30S subunits that are part of 70S ribosomes or polysomes). Required for efficient processing of 16S rRNA. May interact with the 5'-terminal helix region of 16S rRNA
OG0001134	core gene	core gene familiy 1054	/	/	J	Responsible for synthesis of pseudouridine from uracil- 55 in the psi GC loop of transfer RNAs
OG0001135	core gene	core gene familiy 1055	/	/	J	One of the primary rRNA binding proteins, it binds directly to 16S rRNA where it helps nucleate assembly of the platform of the 30S subunit by binding and bridging several RNA helices of the 16S rRNA
OG0001136	core gene	core gene familiy 1056	/	/	J	Involved in mRNA degradation. Catalyzes the phosphorolysis of single-stranded polyribonucleotides processively in the 3'- to 5'-direction
OG0001137	core gene	core gene familiy 1057	/	/	S	May be involved in cell division
OG0001138	core gene	core gene familiy 1058	/	/	J	Increases the formation of ribosomal termination complexes and stimulates activities of RF-1 and RF-2. It binds guanine nucleotides and has strong preference for UGA stop codons. It may interact directly with the ribosome. The stimulation of RF- 1 and RF-2 is significantly reduced by GTP and GDP, but not by GMP
OG0001139	core gene	core gene familiy 1059	/	/	L	PFAM TatD-related deoxyribonuclease
OG0001140	core gene	core gene familiy 1060	/	/	P	Belongs to the concentrative nucleoside transporter (CNT) (TC 2.A.41) family
OG0001141	core gene	core gene familiy 1061	/	/	M	PFAM nucleoside-specific channel-forming protein, Tsx
OG0001142	core gene	core gene familiy 1062	/	/	F	The enzymes which catalyze the reversible phosphorolysis of pyrimidine nucleosides are involved in the degradation of these compounds and in their utilization as carbon and energy sources, or in the rescue of pyrimidine bases for nucleotide synthesis
OG0001143	core gene	core gene familiy 1063	/	/	F	Phosphotransfer between the C1 and C5 carbon atoms of pentose
OG0001144	core gene	core gene familiy 1064	/	/	F	TIGRFAM purine nucleoside phosphorylase
OG0001145	core gene	core gene familiy 1065	/	/	S	Bacterial virulence factor haemolysin
OG0001146	core gene	core gene familiy 1066	/	/	E	PFAM Haloacid dehalogenase domain protein hydrolase
OG0001147	core gene	core gene familiy 1067	/	/	S	Binds the second messenger bis-(3'-5') cyclic dimeric guanosine monophosphate (c-di-GMP). Can bind two c-di-GMP molecules per monomer. May play a role in bacterial second- messenger regulated processes. Binding to c-di-GMP induces a conformational change of the C- and N-termini resulting in the exposure of a highly negative surface on one side of the protein to a
OG0001148	core gene	core gene familiy 1068	/	/	K	Two component transcriptional regulator, winged helix family
OG0001149	core gene	core gene familiy 1069	/	/	C	Belongs to the TorC TorY family
OG0001150	core gene	core gene familiy 1070	/	/	C	PFAM periplasmic nitrate reductase NapE
OG0001151	core gene	core gene familiy 1071	/	/	S	PFAM Xanthine uracil vitamin C permease
OG0001152	core gene	core gene familiy 1072	/	/	S	PFAM CBS domain containing protein
OG0001153	core gene	core gene familiy 1073	/	/	I	PFAM phospholipid glycerol acyltransferase
OG0001154	core gene	core gene familiy 1074	/	/	S	Calcineurin-like phosphoesterase superfamily domain
OG0001155	core gene	core gene familiy 1075	/	/	S	PFAM nucleoside recognition domain protein
OG0001156	core gene	core gene familiy 1076	/	/	-	-
OG0001157	core gene	core gene familiy 1077	/	/	O	Peptidase U32
OG0001158	core gene	core gene familiy 1078	/	/	O	PFAM peptidase U32
OG0001159	core gene	core gene familiy 1079	/	/	I	PFAM Sterol-binding domain protein
OG0001160	core gene	core gene familiy 1080	/	/	C	PFAM 4Fe-4S ferredoxin iron-sulfur binding domain protein
OG0001161	core gene	core gene familiy 1081	/	/	O	PFAM peptidase U32
OG0001162	core gene	core gene familiy 1082	/	/	T	Signal transduction protein
OG0001163	core gene	core gene familiy 1083	/	/	S	PFAM thioesterase superfamily protein
OG0001164	core gene	core gene familiy 1084	/	/	F	Plays an important role in the de novo pathway of purine nucleotide biosynthesis. Catalyzes the first committed step in the biosynthesis of AMP from IMP
OG0001165	core gene	core gene familiy 1085	/	/	K	LysR substrate binding domain
OG0001166	core gene	core gene familiy 1086	/	/	E	Bacterial extracellular solute-binding proteins, family 3
OG0001167	core gene	core gene familiy 1087	/	/	P	PFAM Rhodanese domain protein
OG0001168	core gene	core gene familiy 1088	/	/	S	Protein of unknown function (DUF2937)
OG0001169	core gene	core gene familiy 1089	/	/	E	PFAM FAD dependent oxidoreductase
OG0001170	core gene	core gene familiy 1090	/	/	K	Cupin 2, conserved barrel domain protein
OG0001171	core gene	core gene familiy 1091	/	/	E	Peptidase C26
OG0001172	core gene	core gene familiy 1092	/	/	E	PFAM glutamine synthetase catalytic region
OG0001173	core gene	core gene familiy 1093	/	/	P	Required for the activity of the bacterial periplasmic transport system of putrescine
OG0001174	core gene	core gene familiy 1094	/	/	P	Part of the ABC transporter complex PotABCD involved in spermidine putrescine import. Responsible for energy coupling to the transport system
OG0001175	core gene	core gene familiy 1095	/	/	P	PFAM binding-protein-dependent transport systems inner membrane component
OG0001176	core gene	core gene familiy 1096	/	/	E	PFAM binding-protein-dependent transport systems inner membrane component
OG0001177	core gene	core gene familiy 1097	/	/	C	Belongs to the aldehyde dehydrogenase family
OG0001178	core gene	core gene familiy 1098	/	/	C	PFAM luciferase family protein
OG0001179	core gene	core gene familiy 1099	/	/	E	POT family
OG0001180	core gene	core gene familiy 1100	/	/	N	PFAM histidine kinase, HAMP region domain protein
OG0001181	core gene	core gene familiy 1101	/	/	K	Sigma factors are initiation factors that promote the attachment of RNA polymerase to specific initiation sites and are then released. This sigma factor is the primary sigma factor during exponential growth
OG0001182	core gene	core gene familiy 1102	/	/	L	RNA polymerase that catalyzes the synthesis of short RNA molecules used as primers for DNA polymerase during DNA replication
OG0001183	core gene	core gene familiy 1103	/	/	S	PFAM GatB Yqey domain protein
OG0001184	core gene	core gene familiy 1104	/	/	J	Belongs to the bacterial ribosomal protein bS21 family
OG0001185	core gene	core gene familiy 1105	/	/	J	Required for the formation of a threonylcarbamoyl group on adenosine at position 37 (t(6)A37) in tRNAs that read codons beginning with adenine. Is involved in the transfer of the threonylcarbamoyl moiety of threonylcarbamoyl-AMP (TC-AMP) to the N6 group of A37, together with TsaE and TsaB. TsaD likely plays a direct catalytic role in this reaction
OG0001186	core gene	core gene familiy 1106	/	/	I	Catalyzes the transfer of an acyl group from acyl- phosphate (acyl-PO(4)) to glycerol-3-phosphate (G3P) to form lysophosphatidic acid (LPA). This enzyme utilizes acyl-phosphate as fatty acyl donor, but not acyl-CoA or acyl-ACP
OG0001187	core gene	core gene familiy 1107	/	/	H	Catalyzes the conversion of 7,8-dihydroneopterin to 6- hydroxymethyl-7,8-dihydropterin
OG0001188	core gene	core gene familiy 1108	/	/	H	TIGRFAM 2-amino-4-hydroxy-6-hydroxymethyldihydropteridine pyrophosphokinase
OG0001189	core gene	core gene familiy 1109	/	/	H	Methyl-transferase
OG0001190	core gene	core gene familiy 1110	/	/	J	Catalyzes the addition and repair of the essential 3'- terminal CCA sequence in tRNAs without using a nucleic acid template. Adds these three nucleotides in the order of C, C, and A to the tRNA nucleotide-73, using CTP and ATP as substrates and producing inorganic pyrophosphate. Also shows phosphatase, 2'- nucleotidase and 2',3'-cyclic phosphodiesterase activities. These phosphohydrolase activiti…
OG0001191	core gene	core gene familiy 1111	/	/	M	PFAM Peptidoglycan-binding domain 1 protein
OG0001192	core gene	core gene familiy 1112	/	/	U	Type II secretion system protein B
OG0001193	core gene	core gene familiy 1113	/	/	H	PFAM aminotransferase class-III
OG0001194	core gene	core gene familiy 1114	/	/	F	Belongs to the ATCase OTCase family
OG0001195	core gene	core gene familiy 1115	/	/	P	PFAM Cl- channel, voltage-gated family protein
OG0001196	core gene	core gene familiy 1116	/	/	-	-
OG0001197	core gene	core gene familiy 1117	/	/	C	Required for insertion of 4Fe-4S clusters for at least IspG
OG0001198	core gene	core gene familiy 1118	/	/	-	-
OG0001199	core gene	core gene familiy 1119	/	/	S	Protein of unknown function (DUF2750)
OG0001200	core gene	core gene familiy 1120	/	/	F	Catalyzes the specific phosphorylation of 1,6-anhydro-N- acetylmuramic acid (anhMurNAc) with the simultaneous cleavage of the 1,6-anhydro ring, generating MurNAc-6-P. Is required for the utilization of anhMurNAc either imported from the medium or derived from its own cell wall murein, and thus plays a role in cell wall recycling
OG0001201	core gene	core gene familiy 1121	/	/	M	Peptidase M23B
OG0001202	core gene	core gene familiy 1122	/	/	J	Catalyzes the attachment of tyrosine to tRNA(Tyr) in a two-step reaction tyrosine is first activated by ATP to form Tyr- AMP and then transferred to the acceptor end of tRNA(Tyr)
OG0001203	core gene	core gene familiy 1123	/	/	-	-
OG0001204	core gene	core gene familiy 1124	/	/	S	SnoaL-like domain
OG0001205	core gene	core gene familiy 1125	/	/	S	UPF0126 domain
OG0001206	core gene	core gene familiy 1126	/	/	S	Protein of unknown function (DUF2721)
OG0001207	core gene	core gene familiy 1127	/	/	H	PFAM cobalamin biosynthesis protein CbiB
OG0001208	core gene	core gene familiy 1128	/	/	C	TIGRFAM glutamate synthase, small subunit
OG0001209	core gene	core gene familiy 1129	/	/	E	glutamate synthase, alpha subunit domain protein
OG0001210	core gene	core gene familiy 1130	/	/	S	SMART Elongator protein 3 MiaB NifB
OG0001211	core gene	core gene familiy 1131	/	/	T	PFAM Hpt domain protein
OG0001212	core gene	core gene familiy 1132	/	/	K	Transcriptional regulator, LysR family
OG0001213	core gene	core gene familiy 1133	/	/	T	Adenylyl- / guanylyl cyclase, catalytic domain
OG0001214	core gene	core gene familiy 1134	/	/	L	Sequence-specific endonuclease that cleaves unmethylated GATC sequences. It is involved in DNA mismatch repair
OG0001215	core gene	core gene familiy 1135	/	/	L	Accelerates the degradation of transcripts by removing pyrophosphate from the 5'-end of triphosphorylated RNA, leading to a more labile monophosphorylated state that can stimulate subsequent ribonuclease cleavage
OG0001216	core gene	core gene familiy 1136	/	/	T	Belongs to the PEP-utilizing enzyme family
OG0001217	core gene	core gene familiy 1137	/	/	S	membrane transporter protein
OG0001218	core gene	core gene familiy 1138	/	/	M	Transfers the N-acyl diglyceride group on what will become the N-terminal cysteine of membrane lipoproteins
OG0001219	core gene	core gene familiy 1139	/	/	-	-
OG0001220	core gene	core gene familiy 1140	/	/	K	PFAM regulatory protein, LysR
OG0001221	core gene	core gene familiy 1141	/	/	K	Belongs to the sigma-70 factor family. ECF subfamily
OG0001222	core gene	core gene familiy 1142	/	/	T	An anti-sigma factor for extracytoplasmic function (ECF) sigma factor sigma-E (RpoE). ECF sigma factors are held in an inactive form by an anti-sigma factor until released by regulated intramembrane proteolysis (RIP). RIP occurs when an extracytoplasmic signal triggers a concerted proteolytic cascade to transmit information and elicit cellular responses. The membrane-spanning regulatory substrate…
OG0001223	core gene	core gene familiy 1143	/	/	T	PFAM MucB RseB family protein
OG0001224	core gene	core gene familiy 1144	/	/	T	Positive regulator of sigma(E), RseC MucC
OG0001225	core gene	core gene familiy 1145	/	/	J	Required for accurate and efficient protein synthesis under certain stress conditions. May act as a fidelity factor of the translation reaction, by catalyzing a one-codon backward translocation of tRNAs on improperly translocated ribosomes. Back- translocation proceeds from a post-translocation (POST) complex to a pre-translocation (PRE) complex, thus giving elongation factor G a second chance to…
OG0001226	core gene	core gene familiy 1146	/	/	J	Digests double-stranded RNA. Involved in the processing of primary rRNA transcript to yield the immediate precursors to the large and small rRNAs (23S and 16S). Processes some mRNAs, and tRNAs when they are encoded in the rRNA operon. Processes pre- crRNA and tracrRNA of type II CRISPR loci if present in the organism
OG0001227	core gene	core gene familiy 1147	/	/	S	An essential GTPase that binds both GDP and GTP, with rapid nucleotide exchange. Plays a role in 16S rRNA processing and 30S ribosomal subunit biogenesis and possibly also in cell cycle regulation and energy metabolism
OG0001228	core gene	core gene familiy 1148	/	/	L	Involved in DNA repair and RecF pathway recombination
OG0001229	core gene	core gene familiy 1149	/	/	H	Catalyzes the complicated ring closure reaction between the two acyclic compounds 1-deoxy-D-xylulose-5-phosphate (DXP) and 3-amino-2-oxopropyl phosphate (1-amino-acetone-3-phosphate or AAP) to form pyridoxine 5'-phosphate (PNP) and inorganic phosphate
OG0001230	core gene	core gene familiy 1150	/	/	I	Transfers the 4'-phosphopantetheine moiety from coenzyme A to a Ser of acyl-carrier-protein
OG0001231	core gene	core gene familiy 1151	/	/	S	Protein of unknown function (DUF962)
OG0001232	core gene	core gene familiy 1152	/	/	P	PFAM CBS domain containing protein
OG0001233	core gene	core gene familiy 1153	/	/	S	PFAM cytochrome c assembly protein
OG0001234	core gene	core gene familiy 1154	/	/	U	Involved in targeting and insertion of nascent membrane proteins into the cytoplasmic membrane. Binds to the hydrophobic signal sequence of the ribosome-nascent chain (RNC) as it emerges from the ribosomes. The SRP-RNC complex is then targeted to the cytoplasmic membrane where it interacts with the SRP receptor FtsY. Interaction with FtsY leads to the transfer of the RNC complex to the Sec transl…
OG0001235	core gene	core gene familiy 1155	/	/	J	Belongs to the bacterial ribosomal protein bS16 family
OG0001236	core gene	core gene familiy 1156	/	/	J	An accessory protein needed during the final step in the assembly of 30S ribosomal subunit, possibly for assembly of the head region. Probably interacts with S19. Essential for efficient processing of 16S rRNA. May be needed both before and after RbfA during the maturation of 16S rRNA. It has affinity for free ribosomal 30S subunits but not for 70S ribosomes
OG0001237	core gene	core gene familiy 1157	/	/	J	Belongs to the RNA methyltransferase TrmD family
OG0001238	core gene	core gene familiy 1158	/	/	J	This protein is located at the 30S-50S ribosomal subunit interface and may play a role in the structure and function of the aminoacyl-tRNA binding site
OG0001239	core gene	core gene familiy 1159	/	/	E	Stereospecific condensation of phosphoenolpyruvate (PEP) and D-erythrose-4-phosphate (E4P) giving rise to 3-deoxy-D- arabino-heptulosonate-7-phosphate (DAHP)
OG0001240	core gene	core gene familiy 1160	/	/	E	PFAM Chorismate mutase
OG0001241	core gene	core gene familiy 1161	/	/	C	Catalyzes the reduction of hydroxylamine to form NH(3) and H(2)O
OG0001242	core gene	core gene familiy 1162	/	/	C	oxidoreductase FAD NAD(P)-binding domain protein
OG0001243	core gene	core gene familiy 1163	/	/	S	membrane
OG0001244	core gene	core gene familiy 1164	/	/	E	TIGRFAM chorismate mutase
OG0001245	core gene	core gene familiy 1165	/	/	E	Presumably involved in the processing and regular turnover of intracellular proteins. Catalyzes the removal of unsubstituted N-terminal amino acids from various peptides
OG0001246	core gene	core gene familiy 1166	/	/	S	PFAM permease YjgP YjgQ family protein
OG0001247	core gene	core gene familiy 1167	/	/	S	PFAM permease YjgP YjgQ family protein
OG0001248	core gene	core gene familiy 1168	/	/	S	PFAM RDD domain containing protein
OG0001249	core gene	core gene familiy 1169	/	/	S	Protein of unknown function (DUF2960)
OG0001250	core gene	core gene familiy 1170	/	/	S	Putative member of DMT superfamily (DUF486)
OG0001251	core gene	core gene familiy 1171	/	/	K	PFAM GCN5-related N-acetyltransferase
OG0001252	core gene	core gene familiy 1172	/	/	O	Protein of unknown function (DUF1449)
OG0001253	core gene	core gene familiy 1173	/	/	S	PFAM band 7 protein
OG0001254	core gene	core gene familiy 1174	/	/	S	DJ-1/PfpI family
OG0001255	core gene	core gene familiy 1175	/	/	S	Ribbon-helix-helix domain
OG0001256	core gene	core gene familiy 1176	/	/	S	Protein of unknown function (DUF2913)
OG0001257	core gene	core gene familiy 1177	/	/	O	PFAM alkyl hydroperoxide reductase Thiol specific antioxidant Mal allergen
OG0001258	core gene	core gene familiy 1178	/	/	L	Belongs to the DEAD box helicase family
OG0001259	core gene	core gene familiy 1179	/	/	T	PFAM chemotaxis sensory transducer
OG0001260	core gene	core gene familiy 1180	/	/	E	peptidase M24
OG0001261	core gene	core gene familiy 1181	/	/	G	PFAM ROK family protein
OG0001262	core gene	core gene familiy 1182	/	/	K	Protein of unknown function (DUF1294)
OG0001263	core gene	core gene familiy 1183	/	/	S	Protein of unknown function (DUF418)
OG0001264	core gene	core gene familiy 1184	/	/	F	MafB19-like deaminase
OG0001265	core gene	core gene familiy 1185	/	/	Q	Domain of unknown function (DUF4442)
OG0001266	core gene	core gene familiy 1186	/	/	S	Domain of unknown function (DUF368)
OG0001267	core gene	core gene familiy 1187	/	/	D	regulator of chromosome condensation, RCC1
OG0001268	core gene	core gene familiy 1188	/	/	S	PFAM YheO domain protein
OG0001269	core gene	core gene familiy 1189	/	/	S	Belongs to the UPF0597 family
OG0001271	core gene	core gene familiy 1190	/	/	E	Transglutaminase-like superfamily
OG0001272	core gene	core gene familiy 1191	/	/	S	mercuric transport protein
OG0001273	core gene	core gene familiy 1192	/	/	P	Heavy-metal-associated domain
OG0001274	core gene	core gene familiy 1193	/	/	K	Two component transcriptional regulator, LuxR family
OG0001275	core gene	core gene familiy 1194	/	/	T	PFAM ATP-binding region, ATPase domain protein
OG0001276	core gene	core gene familiy 1195	/	/	S	FMN_bind
OG0001277	core gene	core gene familiy 1196	/	/	M	PFAM porin Gram-negative type
OG0001279	core gene	core gene familiy 1197	/	/	C	PFAM malate synthase
OG0001280	core gene	core gene familiy 1198	/	/	C	PFAM isocitrate lyase and phosphorylmutase
OG0001281	core gene	core gene familiy 1199	/	/	-	-
OG0001283	core gene	core gene familiy 1200	/	/	S	PFAM cobalamin synthesis protein P47K
OG0001284	core gene	core gene familiy 1201	/	/	E	Bacterial extracellular solute-binding proteins, family 3
OG0001285	core gene	core gene familiy 1202	/	/	S	Protein of unknown function (DUF3087)
OG0001286	core gene	core gene familiy 1203	/	/	V	PFAM multi antimicrobial extrusion protein MatE
OG0001287	core gene	core gene familiy 1204	/	/	-	-
OG0001288	core gene	core gene familiy 1205	/	/	C	PFAM 4Fe-4S ferredoxin, iron-sulfur binding domain protein
OG0001289	core gene	core gene familiy 1206	/	/	C	Cysteine-rich domain
OG0001290	core gene	core gene familiy 1207	/	/	C	PFAM 4Fe-4S ferredoxin iron-sulfur binding domain protein
OG0001291	core gene	core gene familiy 1208	/	/	C	PFAM L-lactate permease
OG0001292	core gene	core gene familiy 1209	/	/	F	Involved in the regulation of the intracellular balance of NAD and NADP, and is a key enzyme in the biosynthesis of NADP. Catalyzes specifically the phosphorylation on 2'-hydroxyl of the adenosine moiety of NAD to yield NADP
OG0001293	core gene	core gene familiy 1210	/	/	O	Participates actively in the response to hyperosmotic and heat shock by preventing the aggregation of stress-denatured proteins, in association with DnaK and GrpE. It is the nucleotide exchange factor for DnaK and may function as a thermosensor. Unfolded proteins bind initially to DnaJ
OG0001294	core gene	core gene familiy 1211	/	/	H	Belongs to the FPP GGPP synthase family
OG0001295	core gene	core gene familiy 1212	/	/	L	Bidirectionally degrades single-stranded DNA into large acid-insoluble oligonucleotides, which are then degraded further into small acid-soluble oligonucleotides
OG0001296	core gene	core gene familiy 1213	/	/	F	Catalyzes the ATP-dependent transfer of a sulfur to tRNA to produce 4-thiouridine in position 8 of tRNAs, which functions as a near-UV photosensor. Also catalyzes the transfer of sulfur to the sulfur carrier protein ThiS, forming ThiS-thiocarboxylate. This is a step in the synthesis of thiazole, in the thiamine biosynthesis pathway. The sulfur is donated as persulfide by IscS
OG0001297	core gene	core gene familiy 1214	/	/	-	-
OG0001298	core gene	core gene familiy 1215	/	/	S	Dienelactone hydrolase family
OG0001299	core gene	core gene familiy 1216	/	/	S	Protein of unknown function (DUF423)
OG0001300	core gene	core gene familiy 1217	/	/	E	PFAM peptidase S9 prolyl oligopeptidase active site domain protein
OG0001301	core gene	core gene familiy 1218	/	/	T	PFAM GGDEF domain containing protein
OG0001302	core gene	core gene familiy 1219	/	/	S	SMART Tetratricopeptide domain protein
OG0001303	core gene	core gene familiy 1220	/	/	S	SMART PDZ DHR GLGF domain protein
OG0001304	core gene	core gene familiy 1221	/	/	J	May be involved in recombination
OG0001305	core gene	core gene familiy 1222	/	/	K	Two component transcriptional regulator, winged helix family
OG0001306	core gene	core gene familiy 1223	/	/	T	PAS PAC sensor signal transduction histidine kinase
OG0001307	core gene	core gene familiy 1224	/	/	P	TIGRFAM phosphate binding protein
OG0001308	core gene	core gene familiy 1225	/	/	E	Peptidase M1 membrane alanine aminopeptidase
OG0001309	core gene	core gene familiy 1226	/	/	C	Belongs to the glutathione peroxidase family
OG0001310	core gene	core gene familiy 1227	/	/	P	PFAM CBS domain containing protein
OG0001311	core gene	core gene familiy 1228	/	/	K	Acetyltransferase (GNAT) domain
OG0001312	core gene	core gene familiy 1229	/	/	S	PFAM YfaZ family protein
OG0001313	core gene	core gene familiy 1230	/	/	E	EamA-like transporter family
OG0001314	core gene	core gene familiy 1231	/	/	T	Diverse 7TM receptor, extracellular region 2
OG0001315	core gene	core gene familiy 1232	/	/	E	NAD(P)-binding Rossmann-like domain
OG0001316	core gene	core gene familiy 1233	/	/	-	-
OG0001317	core gene	core gene familiy 1234	/	/	J	Belongs to the class I-like SAM-binding methyltransferase superfamily. RsmB NOP family
OG0001318	core gene	core gene familiy 1235	/	/	O	Belongs to the GST superfamily
OG0001319	core gene	core gene familiy 1236	/	/	O	Glutathione S-transferase
OG0001320	core gene	core gene familiy 1237	/	/	K	PFAM regulatory protein TetR
OG0001321	core gene	core gene familiy 1238	/	/	S	Conserved hypothetical protein (DUF2461)
OG0001322	core gene	core gene familiy 1239	/	/	P	PhnA Zinc-Ribbon
OG0001323	core gene	core gene familiy 1240	/	/	S	PFAM Succinylglutamate desuccinylase aspartoacylase
OG0001324	core gene	core gene familiy 1241	/	/	N	Methyl-accepting chemotaxis-like domains (chemotaxis sensory transducer).
OG0001325	core gene	core gene familiy 1242	/	/	Q	PFAM fumarylacetoacetate (FAA) hydrolase
OG0001326	core gene	core gene familiy 1243	/	/	T	Cyclic nucleotide-monophosphate binding domain
OG0001327	core gene	core gene familiy 1244	/	/	S	Bacterial inner membrane protein
OG0001328	core gene	core gene familiy 1245	/	/	-	-
OG0001329	core gene	core gene familiy 1246	/	/	-	-
OG0001330	core gene	core gene familiy 1247	/	/	S	Protein of unknown function (DUF3224)
OG0001331	core gene	core gene familiy 1248	/	/	I	Beta-ketoacyl synthase, C-terminal domain
OG0001332	core gene	core gene familiy 1249	/	/	Q	synthase
OG0001333	core gene	core gene familiy 1250	/	/	K	PFAM Integrase catalytic
OG0001334	core gene	core gene familiy 1251	/	/	H	Belongs to the P-Pant transferase superfamily
OG0001335	core gene	core gene familiy 1252	/	/	-	-
OG0001336	core gene	core gene familiy 1253	/	/	K	PFAM regulatory protein, LysR
OG0001337	core gene	core gene familiy 1254	/	/	S	Catalyzes the NADPH-dependent reduction of 7-cyano-7- deazaguanine (preQ0) to 7-aminomethyl-7-deazaguanine (preQ1)
OG0001338	core gene	core gene familiy 1255	/	/	S	Interacts with the SecY protein in vivo. May bind preferentially to an uncomplexed state of SecY, thus functioning either as a chelating agent for excess SecY in the cell or as a regulatory factor that negatively controls the translocase function
OG0001339	core gene	core gene familiy 1256	/	/	S	Zn-ribbon-containing, possibly nucleic-acid-binding protein (DUF2310)
OG0001340	core gene	core gene familiy 1257	/	/	J	Protein of unknown function (DUF3192)
OG0001341	core gene	core gene familiy 1258	/	/	E	Protein of unknown function (DUF2789)
OG0001342	core gene	core gene familiy 1259	/	/	K	PFAM GCN5-related N-acetyltransferase
OG0001343	core gene	core gene familiy 1260	/	/	S	Protein of unknown function (DUF962)
OG0001344	core gene	core gene familiy 1261	/	/	/	/
OG0001345	core gene	core gene familiy 1262	/	/	S	Protein of unknown function (DUF3301)
OG0001346	core gene	core gene familiy 1263	/	/	S	Protein of unknown function (DUF3549)
OG0001347	core gene	core gene familiy 1264	/	/	S	tRNA pseudouridine synthase C
OG0001348	core gene	core gene familiy 1265	/	/	J	Pseudouridine synthase
OG0001349	core gene	core gene familiy 1266	/	/	P	PFAM flavodoxin nitric oxide synthase
OG0001350	core gene	core gene familiy 1267	/	/	G	PFAM phosphotransferase system PTS EIIB protein
OG0001351	core gene	core gene familiy 1268	/	/	F	Catalyzes the hydrolysis of 10-formyltetrahydrofolate (formyl-FH4) to formate and tetrahydrofolate (FH4)
OG0001352	core gene	core gene familiy 1269	/	/	J	TIGRFAM methionine aminopeptidase, type I
OG0001353	core gene	core gene familiy 1270	/	/	J	Belongs to the universal ribosomal protein uS2 family
OG0001354	core gene	core gene familiy 1271	/	/	J	Associates with the EF-Tu.GDP complex and induces the exchange of GDP to GTP. It remains bound to the aminoacyl-tRNA.EF- Tu.GTP complex up to the GTP hydrolysis stage on the ribosome
OG0001355	core gene	core gene familiy 1272	/	/	F	Catalyzes the reversible phosphorylation of UMP to UDP
OG0001356	core gene	core gene familiy 1273	/	/	J	Responsible for the release of ribosomes from messenger RNA at the termination of protein biosynthesis. May increase the efficiency of translation by recycling ribosomes from one round of translation to another
OG0001357	core gene	core gene familiy 1274	/	/	H	Catalyzes the sequential condensation of isopentenyl diphosphate (IPP) with (2E,6E)-farnesyl diphosphate (E,E-FPP) to yield (2Z,6Z,10Z,14Z,18Z,22Z,26Z,30Z,34E,38E)-undecaprenyl diphosphate (di-trans,octa-cis-UPP). UPP is the precursor of glycosyl carrier lipid in the biosynthesis of bacterial cell wall polysaccharide components such as peptidoglycan and lipopolysaccharide
OG0001358	core gene	core gene familiy 1275	/	/	M	Belongs to the CDS family
OG0001359	core gene	core gene familiy 1276	/	/	I	Catalyzes the NADP-dependent rearrangement and reduction of 1-deoxy-D-xylulose-5-phosphate (DXP) to 2-C-methyl-D-erythritol 4-phosphate (MEP)
OG0001360	core gene	core gene familiy 1277	/	/	M	PDZ DHR GLGF domain protein
OG0001362	core gene	core gene familiy 1278	/	/	M	Catalyzes the N-acylation of UDP-3-O-acylglucosamine using 3-hydroxyacyl-ACP as the acyl donor. Is involved in the biosynthesis of lipid A, a phosphorylated glycolipid that anchors the lipopolysaccharide to the outer membrane of the cell
OG0001363	core gene	core gene familiy 1279	/	/	I	Involved in unsaturated fatty acids biosynthesis. Catalyzes the dehydration of short chain beta-hydroxyacyl-ACPs and long chain saturated and unsaturated beta-hydroxyacyl-ACPs
OG0001364	core gene	core gene familiy 1280	/	/	M	Involved in the biosynthesis of lipid A, a phosphorylated glycolipid that anchors the lipopolysaccharide to the outer membrane of the cell
OG0001365	core gene	core gene familiy 1281	/	/	M	Condensation of UDP-2,3-diacylglucosamine and 2,3- diacylglucosamine-1-phosphate to form lipid A disaccharide, a precursor of lipid A, a phosphorylated glycolipid that anchors the lipopolysaccharide to the outer membrane of the cell
OG0001366	core gene	core gene familiy 1282	/	/	J	Endonuclease that specifically degrades the RNA of RNA- DNA hybrids
OG0001367	core gene	core gene familiy 1283	/	/	D	Ligates lysine onto the cytidine present at position 34 of the AUA codon-specific tRNA(Ile) that contains the anticodon CAU, in an ATP-dependent manner. Cytidine is converted to lysidine, thus changing the amino acid specificity of the tRNA from methionine to isoleucine
OG0001368	core gene	core gene familiy 1284	/	/	T	PFAM GGDEF domain containing protein
OG0001369	core gene	core gene familiy 1285	/	/	P	Belongs to the monovalent cation proton antiporter 2 (CPA2) transporter (TC 2.A.37) family
OG0001370	core gene	core gene familiy 1286	/	/	K	PFAM Cold-shock protein, DNA-binding
OG0001371	core gene	core gene familiy 1287	/	/	P	PFAM inositol monophosphatase
OG0001372	core gene	core gene familiy 1288	/	/	G	PFAM ROK family protein
OG0001373	core gene	core gene familiy 1289	/	/	S	DUF218 domain
OG0001374	core gene	core gene familiy 1290	/	/	S	Protein of unknown function (DUF2982)
OG0001375	core gene	core gene familiy 1291	/	/	-	-
OG0001376	core gene	core gene familiy 1292	/	/	C	PFAM 4Fe-4S ferredoxin iron-sulfur binding domain protein
OG0001377	core gene	core gene familiy 1293	/	/	M	PFAM NAD-dependent epimerase dehydratase
OG0001378	core gene	core gene familiy 1294	/	/	M	TIGRFAM UTP-glucose-1-phosphate uridylyltransferase
OG0001379	core gene	core gene familiy 1295	/	/	H	PFAM transcriptional coactivator pterin dehydratase
OG0001380	core gene	core gene familiy 1296	/	/	K	PFAM sigma-54 factor interaction domain-containing protein
OG0001381	core gene	core gene familiy 1297	/	/	Q	PFAM fumarylacetoacetate (FAA) hydrolase
OG0001382	core gene	core gene familiy 1298	/	/	O	PFAM Glutathione S-transferase
OG0001383	core gene	core gene familiy 1299	/	/	S	Nucleotidyltransferase
OG0001384	core gene	core gene familiy 1300	/	/	S	PFAM short-chain dehydrogenase reductase SDR
OG0001385	core gene	core gene familiy 1301	/	/	S	Type III secretion system lipoprotein chaperone (YscW)
OG0001386	core gene	core gene familiy 1302	/	/	E	Transfers a succinyl group from succinyl-CoA to L- homoserine, forming succinyl-L-homoserine
OG0001387	core gene	core gene familiy 1303	/	/	I	Belongs to the thiolase family
OG0001388	core gene	core gene familiy 1304	/	/	C	PFAM acyl-CoA dehydrogenase domain protein
OG0001389	core gene	core gene familiy 1305	/	/	I	Belongs to the enoyl-CoA hydratase isomerase family
OG0001390	core gene	core gene familiy 1306	/	/	I	PFAM Enoyl-CoA hydratase isomerase
OG0001391	core gene	core gene familiy 1307	/	/	C	Belongs to the 3-hydroxyisobutyrate dehydrogenase family
OG0001392	core gene	core gene familiy 1308	/	/	I	short-chain dehydrogenase reductase SDR
OG0001393	core gene	core gene familiy 1309	/	/	-	-
OG0001394	core gene	core gene familiy 1310	/	/	E	PFAM peptidase S9 prolyl oligopeptidase active site domain protein
OG0001395	core gene	core gene familiy 1311	/	/	K	PFAM regulatory protein, MerR
OG0001396	core gene	core gene familiy 1312	/	/	S	PFAM ABC transporter related
OG0001397	core gene	core gene familiy 1313	/	/	M	Lipocalin-like domain
OG0001398	core gene	core gene familiy 1314	/	/	E	EamA-like transporter family
OG0001399	core gene	core gene familiy 1315	/	/	T	diguanylate cyclase
OG0001400	core gene	core gene familiy 1316	/	/	S	acetyltransferases and hydrolases with the alpha beta hydrolase fold
OG0001401	core gene	core gene familiy 1317	/	/	-	-
OG0001402	core gene	core gene familiy 1318	/	/	K	PFAM regulatory protein TetR
OG0001403	core gene	core gene familiy 1319	/	/	V	PFAM ABC transporter related
OG0001404	core gene	core gene familiy 1320	/	/	V	PFAM ABC-2 type transporter
OG0001405	core gene	core gene familiy 1321	/	/	S	Protein of unknown function (DUF1415)
OG0001406	core gene	core gene familiy 1322	/	/	E	PFAM Lysine exporter protein (LYSE YGGA)
OG0001407	core gene	core gene familiy 1323	/	/	S	Domain of unknown function (DUF4136)
OG0001408	core gene	core gene familiy 1324	/	/	S	Protein of unknown function (DUF2797)
OG0001409	core gene	core gene familiy 1325	/	/	E	EamA-like transporter family
OG0001410	core gene	core gene familiy 1326	/	/	E	PFAM amino acid-binding ACT domain protein
OG0001411	core gene	core gene familiy 1327	/	/	P	PFAM binding-protein-dependent transport systems inner membrane component
OG0001412	core gene	core gene familiy 1328	/	/	P	Part of the ABC transporter complex PstSACB involved in phosphate import. Responsible for energy coupling to the transport system
OG0001413	core gene	core gene familiy 1329	/	/	E	Glyoxalase/Bleomycin resistance protein/Dioxygenase superfamily
OG0001414	core gene	core gene familiy 1330	/	/	S	Protein of unknown function (DUF502)
OG0001415	core gene	core gene familiy 1331	/	/	L	SMART HNH nuclease
OG0001416	core gene	core gene familiy 1332	/	/	S	Protein of unknown function (DUF1289)
OG0001417	core gene	core gene familiy 1333	/	/	S	Methyltransferase domain
OG0001418	core gene	core gene familiy 1334	/	/	H	PFAM 3-Oxoacyl- acyl-carrier-protein (ACP) synthase III
OG0001419	core gene	core gene familiy 1335	/	/	S	PFAM alpha beta hydrolase fold
OG0001420	core gene	core gene familiy 1336	/	/	I	PFAM AMP-dependent synthetase and ligase
OG0001421	core gene	core gene familiy 1337	/	/	M	PFAM NAD-dependent epimerase dehydratase
OG0001422	core gene	core gene familiy 1338	/	/	S	Protein of unknown function (DUF3624)
OG0001423	core gene	core gene familiy 1339	/	/	G	phosphoglucomutase phosphomannomutase alpha beta alpha domain I
OG0001424	core gene	core gene familiy 1340	/	/	S	PFAM Glyoxalase bleomycin resistance protein dioxygenase
OG0001425	core gene	core gene familiy 1341	/	/	K	PFAM transcription activator, effector binding
OG0001426	core gene	core gene familiy 1342	/	/	K	Helix-turn-helix type 11 domain protein
OG0001427	core gene	core gene familiy 1343	/	/	K	6-O-methylguanine DNA methyltransferase, DNA binding domain
OG0001428	core gene	core gene familiy 1344	/	/	I	KR domain
OG0001429	core gene	core gene familiy 1345	/	/	-	-
OG0001430	core gene	core gene familiy 1346	/	/	-	-
OG0001431	core gene	core gene familiy 1347	/	/	G	Belongs to the glycerate kinase type-1 family
OG0001432	core gene	core gene familiy 1348	/	/	E	PFAM Gluconate transporter
OG0001433	core gene	core gene familiy 1349	/	/	C	Has an organic peroxide-dependent peroxidase activity
OG0001434	core gene	core gene familiy 1350	/	/	K	PFAM sugar diacid recognition domain protein
OG0001435	core gene	core gene familiy 1351	/	/	L	Uracil DNA glycosylase superfamily
OG0001436	core gene	core gene familiy 1352	/	/	-	-
OG0001437	core gene	core gene familiy 1353	/	/	M	Putative outer membrane beta-barrel porin, MtrB/PioB
OG0001438	core gene	core gene familiy 1354	/	/	C	TIGRFAM cytochrome C family protein
OG0001439	core gene	core gene familiy 1355	/	/	-	-
OG0001440	core gene	core gene familiy 1356	/	/	P	PFAM FeoA family protein
OG0001441	core gene	core gene familiy 1357	/	/	J	PFAM glutamyl-tRNA synthetase class Ic
OG0001442	core gene	core gene familiy 1358	/	/	S	Protein of unknown function (DUF1282)
OG0001443	core gene	core gene familiy 1359	/	/	F	tRNA-(MS[2]IO[6]A)-hydroxylase (MiaE)
OG0001444	core gene	core gene familiy 1360	/	/	S	Hydrolyzes the pyrophosphate bond of UDP-2,3- diacylglucosamine to yield 2,3-diacylglucosamine 1-phosphate (lipid X) and UMP by catalyzing the attack of water at the alpha-P atom. Involved in the biosynthesis of lipid A, a phosphorylated glycolipid that anchors the lipopolysaccharide to the outer membrane of the cell
OG0001445	core gene	core gene familiy 1361	/	/	O	PPIases accelerate the folding of proteins. It catalyzes the cis-trans isomerization of proline imidic peptide bonds in oligopeptides
OG0001446	core gene	core gene familiy 1362	/	/	J	Belongs to the class-I aminoacyl-tRNA synthetase family
OG0001447	core gene	core gene familiy 1363	/	/	F	Catalyzes the oxidation of 5,10- methylenetetrahydrofolate to 5,10-methenyltetrahydrofolate and then the hydrolysis of 5,10-methenyltetrahydrofolate to 10- formyltetrahydrofolate
OG0001448	core gene	core gene familiy 1364	/	/	D	Involved in protein export. Acts as a chaperone by maintaining the newly synthesized protein in an open conformation. Functions as a peptidyl-prolyl cis-trans isomerase
OG0001449	core gene	core gene familiy 1365	/	/	O	ATP-dependent specificity component of the Clp protease. It directs the protease to specific substrates. Can perform chaperone functions in the absence of ClpP
OG0001450	core gene	core gene familiy 1366	/	/	O	ATP-dependent serine protease that mediates the selective degradation of mutant and abnormal proteins as well as certain short-lived regulatory proteins. Required for cellular homeostasis and for survival from DNA damage and developmental changes induced by stress. Degrades polypeptides processively to yield small peptide fragments that are 5 to 10 amino acids long. Binds to DNA in a double-stran…
OG0001451	core gene	core gene familiy 1367	/	/	L	Histone-like DNA-binding protein which is capable of wrapping DNA to stabilize it, and thus to prevent its denaturation under extreme environmental conditions
OG0001452	core gene	core gene familiy 1368	/	/	O	PFAM PpiC-type peptidyl-prolyl cis-trans isomerase
OG0001453	core gene	core gene familiy 1369	/	/	P	Belongs to the ABC transporter superfamily
OG0001454	core gene	core gene familiy 1370	/	/	V	PFAM binding-protein-dependent transport systems inner membrane component
OG0001455	core gene	core gene familiy 1371	/	/	K	ATPase associated with various cellular activities, AAA_5
OG0001456	core gene	core gene familiy 1372	/	/	K	PFAM PspA IM30 family protein
OG0001457	core gene	core gene familiy 1373	/	/	S	shock B family protein
OG0001458	core gene	core gene familiy 1374	/	/	K	PFAM PspC domain protein
OG0001459	core gene	core gene familiy 1375	/	/	S	PFAM conserved
OG0001460	core gene	core gene familiy 1376	/	/	E	PFAM Cys Met metabolism pyridoxal-phosphate-dependent
OG0001461	core gene	core gene familiy 1377	/	/	L	TIGRFAM competence protein ComEA helix-hairpin-helix repeat protein
OG0001462	core gene	core gene familiy 1378	/	/	S	Late competence development protein ComFB
OG0001463	core gene	core gene familiy 1379	/	/	S	Uncharacterized protein conserved in bacteria (DUF2057)
OG0001464	core gene	core gene familiy 1380	/	/	L	Primosomal replication protein priC
OG0001465	core gene	core gene familiy 1381	/	/	S	membrane transporter protein
OG0001466	core gene	core gene familiy 1382	/	/	L	SMART helicase c2
OG0001467	core gene	core gene familiy 1383	/	/	M	PFAM porin Gram-negative type
OG0001468	core gene	core gene familiy 1384	/	/	S	Protein of unknown function (DUF3450)
OG0001469	core gene	core gene familiy 1385	/	/	U	PFAM MotA TolQ ExbB proton channel
OG0001470	core gene	core gene familiy 1386	/	/	U	PFAM MotA TolQ ExbB proton channel
OG0001471	core gene	core gene familiy 1387	/	/	U	PFAM Biopolymer transport protein ExbD TolR
OG0001472	core gene	core gene familiy 1388	/	/	U	Interacts with outer membrane receptor proteins that carry out high-affinity binding and energy dependent uptake into the periplasmic space of specific substrates. It could act to transduce energy from the cytoplasmic membrane to specific energy- requiring processes in the outer membrane, resulting in the release into the periplasm of ligands bound by these outer membrane proteins
OG0001473	core gene	core gene familiy 1389	/	/	S	SMART Tetratricopeptide domain protein
OG0001474	core gene	core gene familiy 1390	/	/	T	PFAM GGDEF domain containing protein
OG0001475	core gene	core gene familiy 1391	/	/	S	Bacterial protein of unknown function (DUF885)
OG0001476	core gene	core gene familiy 1392	/	/	O	PFAM PpiC-type peptidyl-prolyl cis-trans isomerase
OG0001477	core gene	core gene familiy 1393	/	/	J	PFAM GCN5-related N-acetyltransferase
OG0001478	core gene	core gene familiy 1394	/	/	S	S4 domain
OG0001479	core gene	core gene familiy 1395	/	/	S	Regulator of ribonuclease activity B
OG0001480	core gene	core gene familiy 1396	/	/	-	-
OG0001481	core gene	core gene familiy 1397	/	/	E	Bacterial extracellular solute-binding proteins, family 3
OG0001482	core gene	core gene familiy 1398	/	/	S	Predicted membrane protein (DUF2157)
OG0001483	core gene	core gene familiy 1399	/	/	S	Domain of unknown function (DUF4401)
OG0001484	core gene	core gene familiy 1400	/	/	S	GDYXXLXY protein
OG0001485	core gene	core gene familiy 1401	/	/	S	PFAM PKD domain containing protein
OG0001486	core gene	core gene familiy 1402	/	/	-	-
OG0001487	core gene	core gene familiy 1403	/	/	-	-
OG0001488	core gene	core gene familiy 1404	/	/	J	Specifically methylates the guanine in position 2445 (m2G2445) and the guanine in position 2069 (m7G2069) of 23S rRNA
OG0001489	core gene	core gene familiy 1405	/	/	O	PFAM glutaredoxin 2
OG0001490	core gene	core gene familiy 1406	/	/	S	SMART AAA ATPase
OG0001491	core gene	core gene familiy 1407	/	/	I	Necessary for the introduction of cis unsaturation into fatty acids. Catalyzes the dehydration of (3R)-3-hydroxydecanoyl- ACP to E-(2)-decenoyl-ACP and then its isomerization to Z-(3)- decenoyl-ACP. Can catalyze the dehydratase reaction for beta- hydroxyacyl-ACPs with saturated chain lengths up to 16 0, being most active on intermediate chain length
OG0001492	core gene	core gene familiy 1408	/	/	O	Belongs to the peptidase S16 family
OG0001493	core gene	core gene familiy 1409	/	/	L	The UvrABC repair system catalyzes the recognition and processing of DNA lesions. UvrC both incises the 5' and 3' sides of the lesion. The N-terminal half is responsible for the 3' incision and the C-terminal half is responsible for the 5' incision
OG0001494	core gene	core gene familiy 1410	/	/	I	Belongs to the CDP-alcohol phosphatidyltransferase class-I family
OG0001495	core gene	core gene familiy 1411	/	/	L	Belongs to the bacterial histone-like protein family
OG0001496	core gene	core gene familiy 1412	/	/	V	PFAM ABC transporter related
OG0001497	core gene	core gene familiy 1413	/	/	S	ABC-2 family transporter protein
OG0001498	core gene	core gene familiy 1414	/	/	S	Belongs to the UPF0502 family
OG0001499	core gene	core gene familiy 1415	/	/	S	S1 domain
OG0001500	core gene	core gene familiy 1416	/	/	-	-
OG0001501	core gene	core gene familiy 1417	/	/	E	Catalyzes the biosynthesis of agmatine from arginine
OG0001502	core gene	core gene familiy 1418	/	/	E	PFAM S-adenosylmethionine decarboxylase
OG0001503	core gene	core gene familiy 1419	/	/	O	PFAM alkyl hydroperoxide reductase Thiol specific antioxidant Mal allergen
OG0001504	core gene	core gene familiy 1420	/	/	E	PFAM amino acid-binding ACT domain protein
OG0001505	core gene	core gene familiy 1421	/	/	E	Catalyzes the condensation of (S)-aspartate-beta- semialdehyde (S)-ASA and pyruvate to 4-hydroxy- tetrahydrodipicolinate (HTPA)
OG0001506	core gene	core gene familiy 1422	/	/	M	Part of the outer membrane protein assembly complex, which is involved in assembly and insertion of beta-barrel proteins into the outer membrane
OG0001507	core gene	core gene familiy 1423	/	/	M	Belongs to the membrane fusion protein (MFP) (TC 8.A.1) family
OG0001508	core gene	core gene familiy 1424	/	/	S	Sulfite exporter TauE/SafE
OG0001509	core gene	core gene familiy 1425	/	/	-	-
OG0001510	core gene	core gene familiy 1426	/	/	K	PFAM ThiJ PfpI domain protein
OG0001511	core gene	core gene familiy 1427	/	/	I	TIGRFAM 3-oxoacid CoA-transferase, B subunit
OG0001512	core gene	core gene familiy 1428	/	/	I	TIGRFAM 3-oxoacid CoA-transferase, A subunit
OG0001513	core gene	core gene familiy 1429	/	/	I	Carbamoyl-phosphate synthase L chain, ATP-binding
OG0001514	core gene	core gene familiy 1430	/	/	I	PFAM Enoyl-CoA hydratase isomerase
OG0001515	core gene	core gene familiy 1431	/	/	I	PFAM carboxyl transferase
OG0001516	core gene	core gene familiy 1432	/	/	C	PFAM acyl-CoA dehydrogenase domain protein
OG0001517	core gene	core gene familiy 1433	/	/	K	PFAM regulatory protein, MerR
OG0001518	core gene	core gene familiy 1434	/	/	S	Putative peptidoglycan binding domain
OG0001519	core gene	core gene familiy 1435	/	/	I	PFAM AMP-dependent synthetase and ligase
OG0001520	core gene	core gene familiy 1436	/	/	P	PFAM small multidrug resistance protein
OG0001521	core gene	core gene familiy 1437	/	/	H	Catalyzes the oxidative decarboxylation of 6- phosphogluconate to ribulose 5-phosphate and CO(2), with concomitant reduction of NADP to NADPH
OG0001522	core gene	core gene familiy 1438	/	/	M	PFAM peptidase S8 and S53, subtilisin, kexin, sedolisin
OG0001523	core gene	core gene familiy 1439	/	/	-	-
OG0001524	core gene	core gene familiy 1440	/	/	-	-
OG0001525	core gene	core gene familiy 1441	/	/	C	PFAM Extradiol ring-cleavage dioxygenase, class III enzyme, subunit B
OG0001526	core gene	core gene familiy 1442	/	/	H	Belongs to the MenA family. Type 1 subfamily
OG0001527	core gene	core gene familiy 1443	/	/	K	Transcriptional regulator, LysR family
OG0001528	core gene	core gene familiy 1444	/	/	V	Belongs to the resistance-nodulation-cell division (RND) (TC 2.A.6) family
OG0001529	core gene	core gene familiy 1445	/	/	M	Belongs to the membrane fusion protein (MFP) (TC 8.A.1) family
OG0001530	core gene	core gene familiy 1446	/	/	C	PFAM succinate dehydrogenase cytochrome b subunit
OG0001531	core gene	core gene familiy 1447	/	/	C	Membrane-anchoring subunit of succinate dehydrogenase (SDH)
OG0001532	core gene	core gene familiy 1448	/	/	C	Belongs to the FAD-dependent oxidoreductase 2 family. FRD SDH subfamily
OG0001533	core gene	core gene familiy 1449	/	/	C	Belongs to the succinate dehydrogenase fumarate reductase iron-sulfur protein family
OG0001534	core gene	core gene familiy 1450	/	/	K	Belongs to the Fur family
OG0001535	core gene	core gene familiy 1451	/	/	K	NAD-dependent lysine deacetylase and desuccinylase that specifically removes acetyl and succinyl groups on target proteins. Modulates the activities of several proteins which are inactive in their acylated form
OG0001536	core gene	core gene familiy 1452	/	/	F	AAA domain
OG0001537	core gene	core gene familiy 1453	/	/	-	-
OG0001538	core gene	core gene familiy 1454	/	/	P	Mediates influx of magnesium ions
OG0001539	core gene	core gene familiy 1455	/	/	T	PFAM metal-dependent phosphohydrolase, HD sub domain
OG0001540	core gene	core gene familiy 1456	/	/	T	PFAM ATP-binding region, ATPase domain protein
OG0001541	core gene	core gene familiy 1457	/	/	K	Two component transcriptional regulator, winged helix family
OG0001542	core gene	core gene familiy 1458	/	/	-	-
OG0001543	core gene	core gene familiy 1459	/	/	C	Belongs to the dicarboxylate amino acid cation symporter (DAACS) (TC 2.A.23) family
OG0001544	core gene	core gene familiy 1460	/	/	M	PFAM peptidase M3A and M3B, thimet oligopeptidase F
OG0001545	core gene	core gene familiy 1461	/	/	P	TonB dependent receptor
OG0001546	core gene	core gene familiy 1462	/	/	M	TIGRFAM gamma-glutamyltransferase
OG0001547	core gene	core gene familiy 1463	/	/	S	Peptidogalycan biosysnthesis/recognition
OG0001548	core gene	core gene familiy 1464	/	/	E	PFAM Lysine exporter protein (LYSE YGGA)
OG0001549	core gene	core gene familiy 1465	/	/	S	PFAM PEBP family protein
OG0001550	core gene	core gene familiy 1466	/	/	G	Major royal jelly protein
OG0001551	core gene	core gene familiy 1467	/	/	E	lactoylglutathione lyase activity
OG0001552	core gene	core gene familiy 1468	/	/	J	YjgF/chorismate_mutase-like, putative endoribonuclease
OG0001553	core gene	core gene familiy 1469	/	/	C	PFAM Glyoxalase bleomycin resistance protein dioxygenase
OG0001554	core gene	core gene familiy 1470	/	/	C	PFAM homogentisate 12-dioxygenase
OG0001555	core gene	core gene familiy 1471	/	/	K	PFAM regulatory protein, LysR
OG0001556	core gene	core gene familiy 1472	/	/	S	Mitochondrial biogenesis AIM24
OG0001557	core gene	core gene familiy 1473	/	/	-	-
OG0001558	core gene	core gene familiy 1474	/	/	S	EVE domain
OG0001559	core gene	core gene familiy 1475	/	/	I	PFAM AMP-dependent synthetase and ligase
OG0001560	core gene	core gene familiy 1476	/	/	E	Bacterial extracellular solute-binding proteins, family 3
OG0001561	core gene	core gene familiy 1477	/	/	I	PFAM alpha beta hydrolase fold
OG0001562	core gene	core gene familiy 1478	/	/	S	Inner membrane component domain
OG0001563	core gene	core gene familiy 1479	/	/	E	1-aminocyclopropane-1-carboxylate deaminase
OG0001564	core gene	core gene familiy 1480	/	/	F	NUDIX domain
OG0001565	core gene	core gene familiy 1481	/	/	F	N-terminal domain of ribose phosphate pyrophosphokinase
OG0001566	core gene	core gene familiy 1482	/	/	H	Nicotinate phosphoribosyltransferase (NAPRTase) family
OG0001567	core gene	core gene familiy 1483	/	/	-	-
OG0001568	core gene	core gene familiy 1484	/	/	-	-
OG0001569	core gene	core gene familiy 1485	/	/	T	TIGRFAM anti-sigma factor
OG0001570	core gene	core gene familiy 1486	/	/	K	RNA polymerase, sigma-24 subunit, ECF subfamily
OG0001571	core gene	core gene familiy 1487	/	/	S	peptidase S16 lon domain protein
OG0001572	core gene	core gene familiy 1488	/	/	Q	Methyltransferase type 11
OG0001573	core gene	core gene familiy 1489	/	/	T	PFAM response regulator receiver
OG0001574	core gene	core gene familiy 1490	/	/	H	Involved in the biosynthesis of porphyrin-containing compound
OG0001575	core gene	core gene familiy 1491	/	/	S	Protein of unknown function (DUF2750)
OG0001576	core gene	core gene familiy 1492	/	/	M	PFAM Peptidoglycan-binding domain 1 protein
OG0001577	core gene	core gene familiy 1493	/	/	G	peptidyl-prolyl cis-trans isomerase
OG0001578	core gene	core gene familiy 1494	/	/	M	PFAM peptidase M1, membrane alanine aminopeptidase
OG0001579	core gene	core gene familiy 1495	/	/	S	Protein of unknown function (DUF3389)
OG0001580	core gene	core gene familiy 1496	/	/	S	PFAM phospholipase Carboxylesterase
OG0001581	core gene	core gene familiy 1497	/	/	F	5'-nucleotidase, C-terminal domain
OG0001582	core gene	core gene familiy 1498	/	/	T	COG1734 DnaK suppressor protein
OG0001583	core gene	core gene familiy 1499	/	/	H	Catalyzes the synthesis of 5,6-dihydrouridine (D), a modified base found in the D-loop of most tRNAs, via the reduction of the C5-C6 double bond in target uridines. Specifically modifies U16 in tRNAs
OG0001584	core gene	core gene familiy 1500	/	/	S	EF hand
OG0001585	core gene	core gene familiy 1501	/	/	S	Belongs to the UPF0276 family
OG0001586	core gene	core gene familiy 1502	/	/	S	Putative DNA-binding domain
OG0001587	core gene	core gene familiy 1503	/	/	-	-
OG0001588	core gene	core gene familiy 1504	/	/	S	membrane
OG0001589	core gene	core gene familiy 1505	/	/	F	Catalyzes a salvage reaction resulting in the formation of AMP, that is energically less costly than de novo synthesis
OG0001590	core gene	core gene familiy 1506	/	/	L	TIGRFAM DNA polymerase III, subunits gamma and tau
OG0001591	core gene	core gene familiy 1507	/	/	L	Binds to DNA and alters its conformation. May be involved in regulation of gene expression, nucleoid organization and DNA protection
OG0001592	core gene	core gene familiy 1508	/	/	L	May play a role in DNA repair. It seems to be involved in an RecBC-independent recombinational process of DNA repair. It may act with RecF and RecO
OG0001593	core gene	core gene familiy 1509	/	/	O	Molecular chaperone. Has ATPase activity
OG0001594	core gene	core gene familiy 1510	/	/	F	Catalyzes the reversible transfer of the terminal phosphate group between ATP and AMP. Plays an important role in cellular energy homeostasis and in adenine nucleotide metabolism
OG0001595	core gene	core gene familiy 1511	/	/	H	Catalyzes the ferrous insertion into protoporphyrin IX
OG0001596	core gene	core gene familiy 1512	/	/	G	PFAM PfkB domain protein
OG0001597	core gene	core gene familiy 1513	/	/	F	Catalyzes the ATP-dependent amidation of deamido-NAD to form NAD. Uses ammonia as a nitrogen source
OG0001598	core gene	core gene familiy 1514	/	/	-	-
OG0001599	core gene	core gene familiy 1515	/	/	I	Alpha/beta hydrolase family
OG0001600	core gene	core gene familiy 1516	/	/	K	TIGRFAM cold shock domain protein CspD
OG0001601	core gene	core gene familiy 1517	/	/	S	Involved in the modulation of the specificity of the ClpAP-mediated ATP-dependent protein degradation
OG0001602	core gene	core gene familiy 1518	/	/	O	Belongs to the ClpA ClpB family
OG0001603	core gene	core gene familiy 1519	/	/	J	One of the essential components for the initiation of protein synthesis. Stabilizes the binding of IF-2 and IF-3 on the 30S subunit to which N-formylmethionyl-tRNA(fMet) subsequently binds. Helps modulate mRNA selection, yielding the 30S pre- initiation complex (PIC). Upon addition of the 50S ribosomal subunit IF-1, IF-2 and IF-3 are released leaving the mature 70S translation initation complex
OG0001604	core gene	core gene familiy 1520	/	/	O	May conjugate Arg from its aminoacyl-tRNA to the N- termini of proteins containing an N-terminal aspartate or glutamate
OG0001605	core gene	core gene familiy 1521	/	/	O	Functions in the N-end rule pathway of protein degradation where it conjugates Leu, Phe and, less efficiently, Met from aminoacyl-tRNAs to the N-termini of proteins containing an N-terminal arginine or lysine
OG0001606	core gene	core gene familiy 1522	/	/	M	PFAM 17 kDa surface antigen
OG0001607	core gene	core gene familiy 1523	/	/	S	Membrane transport protein
OG0001608	core gene	core gene familiy 1524	/	/	J	Is required not only for elongation of protein synthesis but also for the initiation of all mRNA translation through initiator tRNA(fMet) aminoacylation
OG0001609	core gene	core gene familiy 1525	/	/	D	Binds and transfers iron-sulfur (Fe-S) clusters to target apoproteins. Can hydrolyze ATP
OG0001610	core gene	core gene familiy 1526	/	/	F	Belongs to the dCTP deaminase family
OG0001611	core gene	core gene familiy 1527	/	/	E	aminodeoxychorismate lyase
OG0001612	core gene	core gene familiy 1528	/	/	S	Functions as a peptidoglycan terminase that cleaves nascent peptidoglycan strands endolytically to terminate their elongation
OG0001613	core gene	core gene familiy 1529	/	/	F	Phosphorylation of dTMP to form dTDP in both de novo and salvage pathways of dTTP synthesis
OG0001614	core gene	core gene familiy 1530	/	/	L	TIGRFAM DNA polymerase III, delta prime subunit
OG0001615	core gene	core gene familiy 1531	/	/	N	PilZ domain
OG0001616	core gene	core gene familiy 1532	/	/	L	TIGRFAM hydrolase, TatD family
OG0001617	core gene	core gene familiy 1533	/	/	S	PFAM nucleoside recognition domain protein
OG0001618	core gene	core gene familiy 1534	/	/	Q	PFAM Mammalian cell entry related domain protein
OG0001619	core gene	core gene familiy 1535	/	/	S	PFAM Paraquat-inducible protein A
OG0001620	core gene	core gene familiy 1536	/	/	S	PFAM Paraquat-inducible protein A
OG0001621	core gene	core gene familiy 1537	/	/	S	PFAM YebG family protein
OG0001622	core gene	core gene familiy 1538	/	/	T	PFAM GAF domain protein
OG0001623	core gene	core gene familiy 1539	/	/	T	RNA chaperone with significant RNA binding, RNA strand exchange and RNA duplexing activities
OG0001624	core gene	core gene familiy 1540	/	/	M	Belongs to the peptidase S41A family
OG0001625	core gene	core gene familiy 1541	/	/	E	PFAM peptidase M1, membrane alanine aminopeptidase
OG0001626	core gene	core gene familiy 1542	/	/	S	Protein of unknown function (DUF2835)
OG0001627	core gene	core gene familiy 1543	/	/	M	Protein of unknown function (DUF1302)
OG0001628	core gene	core gene familiy 1544	/	/	S	Protein of unknown function (DUF1329)
OG0001629	core gene	core gene familiy 1545	/	/	S	Photosynthesis system II assembly factor YCF48
OG0001630	core gene	core gene familiy 1546	/	/	C	PFAM NAD-glutamate dehydrogenase
OG0001631	core gene	core gene familiy 1547	/	/	F	Catalyzes the conversion of dihydroorotate to orotate with quinone as electron acceptor
OG0001632	core gene	core gene familiy 1548	/	/	D	Contributes to the efficiency of the cell division process by stabilizing the polymeric form of the cell division protein FtsZ. Acts by promoting interactions between FtsZ protofilaments and suppressing the GTPase activity of FtsZ
OG0001633	core gene	core gene familiy 1549	/	/	-	-
OG0001634	core gene	core gene familiy 1550	/	/	T	diguanylate cyclase
OG0001635	core gene	core gene familiy 1551	/	/	S	PFAM sulfatase
OG0001636	core gene	core gene familiy 1552	/	/	S	Belongs to the UPF0352 family
OG0001637	core gene	core gene familiy 1553	/	/	S	PFAM 37kDa nucleoid-associated protein
OG0001638	core gene	core gene familiy 1554	/	/	H	6-pyruvoyl tetrahydropterin synthase
OG0001639	core gene	core gene familiy 1555	/	/	M	PFAM peptidase M23B
OG0001640	core gene	core gene familiy 1556	/	/	S	YecM protein
OG0001641	core gene	core gene familiy 1557	/	/	S	ErfK YbiS YcfS YnhG
OG0001642	core gene	core gene familiy 1558	/	/	J	Ion transport 2 domain protein
OG0001643	core gene	core gene familiy 1559	/	/	O	MreB/Mbl protein
OG0001644	core gene	core gene familiy 1560	/	/	S	PFAM CreA family protein
OG0001645	core gene	core gene familiy 1561	/	/	E	PFAM Cys Met metabolism pyridoxal-phosphate-dependent
OG0001646	core gene	core gene familiy 1562	/	/	T	histidine kinase HAMP region domain protein
OG0001647	core gene	core gene familiy 1563	/	/	K	Two component transcriptional regulator, winged helix family
OG0001648	core gene	core gene familiy 1564	/	/	M	Belongs to the ompA family
OG0001649	core gene	core gene familiy 1565	/	/	S	PFAM von Willebrand factor type A
OG0001650	core gene	core gene familiy 1566	/	/	M	PFAM peptidase C60, sortase A and B
OG0001651	core gene	core gene familiy 1567	/	/	M	Has lipid A 3-O-deacylase activity. Hydrolyzes the ester bond at the 3 position of lipid A, a bioactive component of lipopolysaccharide (LPS), thereby releasing the primary fatty acyl moiety
OG0001652	core gene	core gene familiy 1568	/	/	H	Belongs to the RimK family
OG0001653	core gene	core gene familiy 1569	/	/	S	Protein of unknown function, DUF
OG0001654	core gene	core gene familiy 1570	/	/	K	Transcriptional regulator, LysR family
OG0001655	core gene	core gene familiy 1571	/	/	M	Recycling of diacylglycerol produced during the turnover of membrane phospholipid
OG0001656	core gene	core gene familiy 1572	/	/	L	TIGRFAM ATP-dependent helicase HrpA
OG0001657	core gene	core gene familiy 1573	/	/	C	PFAM periplasmic nitrate reductase NapE
OG0001658	core gene	core gene familiy 1574	/	/	C	Catalytic subunit of the periplasmic nitrate reductase (NAP). Only expressed at high levels during aerobic growth. NapAB complex receives electrons from the membrane-anchored tetraheme protein NapC, thus allowing electron flow between membrane and periplasm. Essential function for nitrate assimilation and may have a role in anaerobic metabolism
OG0001659	core gene	core gene familiy 1575	/	/	C	Electron transfer subunit of the periplasmic nitrate reductase complex NapAB
OG0001660	core gene	core gene familiy 1576	/	/	C	TIGRFAM periplasmic nitrate (or nitrite) reductase c-type cytochrome, NapC NirT family
OG0001661	core gene	core gene familiy 1577	/	/	-	-
OG0001662	core gene	core gene familiy 1578	/	/	G	TIGRFAM PTS system, glucose subfamily, IIA subunit
OG0001663	core gene	core gene familiy 1579	/	/	G	General (non sugar-specific) component of the phosphoenolpyruvate-dependent sugar phosphotransferase system (sugar PTS). This major carbohydrate active-transport system catalyzes the phosphorylation of incoming sugar substrates concomitantly with their translocation across the cell membrane. Enzyme I transfers the phosphoryl group from phosphoenolpyruvate (PEP) to the phosphoryl carrier protein (…
OG0001664	core gene	core gene familiy 1580	/	/	G	PFAM phosphocarrier HPr protein
OG0001665	core gene	core gene familiy 1581	/	/	S	ACT domain
OG0001666	core gene	core gene familiy 1582	/	/	T	PFAM histidine kinase, HAMP region domain protein
OG0001667	core gene	core gene familiy 1583	/	/	N	Protein of unknown function (DUF3334)
OG0001668	core gene	core gene familiy 1584	/	/	K	periplasmic binding protein LacI transcriptional regulator
OG0001669	core gene	core gene familiy 1585	/	/	L	PFAM Exonuclease, RNase T and DNA polymerase III
OG0001670	core gene	core gene familiy 1586	/	/	S	Heme NO binding
OG0001671	core gene	core gene familiy 1587	/	/	-	-
OG0001672	core gene	core gene familiy 1588	/	/	L	A helicase nuclease that prepares dsDNA breaks (DSB) for recombinational DNA repair. Binds to DSBs and unwinds DNA via a highly rapid and processive ATP-dependent bidirectional helicase activity. Unwinds dsDNA until it encounters a Chi (crossover hotspot instigator) sequence from the 3' direction. Cuts ssDNA a few nucleotides 3' to the Chi site. The properties and activities of the enzyme are cha…
OG0001673	core gene	core gene familiy 1589	/	/	E	PFAM transglutaminase domain protein
OG0001674	core gene	core gene familiy 1590	/	/	S	Protein of unknown function DUF58
OG0001675	core gene	core gene familiy 1591	/	/	S	PFAM ATPase associated with various cellular activities, AAA_3
OG0001676	core gene	core gene familiy 1592	/	/	T	PFAM EAL domain protein
OG0001677	core gene	core gene familiy 1593	/	/	M	PFAM Lytic transglycosylase catalytic
OG0001678	core gene	core gene familiy 1594	/	/	S	RmuC family
OG0001679	core gene	core gene familiy 1595	/	/	C	Part of the MsrPQ system that repairs oxidized periplasmic proteins containing methionine sulfoxide residues (Met-O), using respiratory chain electrons. Thus protects these proteins from oxidative-stress damage caused by reactive species of oxygen and chlorine generated by the host defense mechanisms. MsrPQ is essential for the maintenance of envelope integrity under bleach stress, rescuing a wid…
OG0001680	core gene	core gene familiy 1596	/	/	C	Part of the MsrPQ system that repairs oxidized periplasmic proteins containing methionine sulfoxide residues (Met-O), using respiratory chain electrons. Thus protects these proteins from oxidative-stress damage caused by reactive species of oxygen and chlorine generated by the host defense mechanisms. MsrPQ is essential for the maintenance of envelope integrity under bleach stress, rescuing a wid…
OG0001681	core gene	core gene familiy 1597	/	/	E	Catalyzes the conversion of hemimercaptal, formed from methylglyoxal and glutathione, to S-lactoylglutathione
OG0001682	core gene	core gene familiy 1598	/	/	P	TIGRFAM cation diffusion facilitator family transporter
OG0001683	core gene	core gene familiy 1599	/	/	K	PFAM regulatory protein, MarR
OG0001684	core gene	core gene familiy 1600	/	/	E	PFAM peptidase S9 prolyl oligopeptidase active site domain protein
OG0001685	core gene	core gene familiy 1601	/	/	S	PFAM sulfatase
OG0001686	core gene	core gene familiy 1602	/	/	T	PFAM GGDEF domain containing protein
OG0001687	core gene	core gene familiy 1603	/	/	Q	Protein of unknown function (DUF938)
OG0001688	core gene	core gene familiy 1604	/	/	E	PFAM FAD dependent oxidoreductase
OG0001689	core gene	core gene familiy 1605	/	/	C	Belongs to the zinc-containing alcohol dehydrogenase family. Class-III subfamily
OG0001690	core gene	core gene familiy 1606	/	/	S	Serine hydrolase involved in the detoxification of formaldehyde
OG0001691	core gene	core gene familiy 1607	/	/	M	Plays a role in peptidoglycan recycling by cleaving the terminal beta-1,4-linked N-acetylglucosamine (GlcNAc) from peptide-linked peptidoglycan fragments, giving rise to free GlcNAc, anhydro-N-acetylmuramic acid and anhydro-N-acetylmuramic acid-linked peptides
OG0001692	core gene	core gene familiy 1608	/	/	C	Belongs to the acylphosphatase family
OG0001693	core gene	core gene familiy 1609	/	/	S	Peptidoglycan-binding protein, CsiV
OG0001694	core gene	core gene familiy 1610	/	/	L	Couples transcription and DNA repair by recognizing RNA polymerase (RNAP) stalled at DNA lesions. Mediates ATP-dependent release of RNAP and its truncated transcript from the DNA, and recruitment of nucleotide excision repair machinery to the damaged site
OG0001695	core gene	core gene familiy 1611	/	/	-	-
OG0001696	core gene	core gene familiy 1612	/	/	M	lipoprotein releasing system, transmembrane protein, LolC E family
OG0001697	core gene	core gene familiy 1613	/	/	V	Part of the ABC transporter complex LolCDE involved in the translocation of mature outer membrane-directed lipoproteins, from the inner membrane to the periplasmic chaperone, LolA. Responsible for the formation of the LolA-lipoprotein complex in an ATP-dependent manner
OG0001698	core gene	core gene familiy 1614	/	/	M	lipoprotein releasing system, transmembrane protein, LolC E family
OG0001699	core gene	core gene familiy 1615	/	/	G	inositol monophosphatase
OG0001700	core gene	core gene familiy 1616	/	/	J	Catalyzes the formation of 2'O-methylated cytidine (Cm32) or 2'O-methylated uridine (Um32) at position 32 in tRNA
OG0001701	core gene	core gene familiy 1617	/	/	E	TIGRFAM serine O-acetyltransferase
OG0001702	core gene	core gene familiy 1618	/	/	K	Regulates the transcription of several operons and genes involved in the biogenesis of Fe-S clusters and Fe-S-containing proteins
OG0001703	core gene	core gene familiy 1619	/	/	H	Master enzyme that delivers sulfur to a number of partners involved in Fe-S cluster assembly, tRNA modification or cofactor biosynthesis. Catalyzes the removal of elemental sulfur atoms from cysteine to produce alanine. Functions as a sulfur delivery protein for Fe-S cluster synthesis onto IscU, an Fe-S scaffold assembly protein, as well as other S acceptor proteins
OG0001704	core gene	core gene familiy 1620	/	/	C	A scaffold on which IscS assembles Fe-S clusters. It is likely that Fe-S cluster coordination is flexible as the role of this complex is to build and then hand off Fe-S clusters
OG0001705	core gene	core gene familiy 1621	/	/	C	Is able to transfer iron-sulfur clusters to apo- ferredoxin. Multiple cycles of 2Fe2S cluster formation and transfer are observed, suggesting that IscA acts catalytically. Recruits intracellular free iron so as to provide iron for the assembly of transient iron-sulfur cluster in IscU in the presence of IscS, L-cysteine and the thioredoxin reductase system
OG0001706	core gene	core gene familiy 1622	/	/	J	Co-chaperone involved in the maturation of iron-sulfur cluster-containing proteins. Seems to help targeting proteins to be folded toward HscA
OG0001707	core gene	core gene familiy 1623	/	/	O	Chaperone involved in the maturation of iron-sulfur cluster-containing proteins. Has a low intrinsic ATPase activity which is markedly stimulated by HscB
OG0001708	core gene	core gene familiy 1624	/	/	C	TIGRFAM ferredoxin, 2Fe-2S type, ISC system
OG0001709	core gene	core gene familiy 1625	/	/	S	Iron-sulphur cluster assembly
OG0001710	core gene	core gene familiy 1626	/	/	-	-
OG0001711	core gene	core gene familiy 1627	/	/	F	Major role in the synthesis of nucleoside triphosphates other than ATP. The ATP gamma phosphate is transferred to the NDP beta phosphate via a ping-pong mechanism, using a phosphorylated active-site intermediate
OG0001712	core gene	core gene familiy 1628	/	/	O	Belongs to the small heat shock protein (HSP20) family
OG0001713	core gene	core gene familiy 1629	/	/	E	PFAM amino acid-binding ACT domain protein
OG0001714	core gene	core gene familiy 1630	/	/	E	TIGRFAM drug resistance transporter, Bcr CflA subfamily
OG0001715	core gene	core gene familiy 1631	/	/	S	alkaline phosphatase
OG0001716	core gene	core gene familiy 1632	/	/	K	PFAM regulatory protein GntR HTH
OG0001717	core gene	core gene familiy 1633	/	/	E	PFAM Lysine exporter protein (LYSE YGGA)
OG0001718	core gene	core gene familiy 1634	/	/	P	PFAM Sulfate transporter antisigma-factor antagonist STAS
OG0001719	core gene	core gene familiy 1635	/	/	O	Glutathione S-transferase
OG0001720	core gene	core gene familiy 1636	/	/	S	Belongs to the UPF0176 family
OG0001721	core gene	core gene familiy 1637	/	/	I	PFAM AMP-dependent synthetase and ligase
OG0001722	core gene	core gene familiy 1638	/	/	J	Exonuclease involved in the 3' processing of various precursor tRNAs. Initiates hydrolysis at the 3'-terminus of an RNA molecule and releases 5'-mononucleotides
OG0001723	core gene	core gene familiy 1639	/	/	D	Prevents the cell division inhibition by proteins MinC and MinD at internal division sites while permitting inhibition at polar sites. This ensures cell division at the proper site by restricting the formation of a division septum at the midpoint of the long axis of the cell
OG0001724	core gene	core gene familiy 1640	/	/	D	Belongs to the ParA family
OG0001725	core gene	core gene familiy 1641	/	/	D	Cell division inhibitor that blocks the formation of polar Z ring septums. Rapidly oscillates between the poles of the cell to destabilize FtsZ filaments that have formed before they mature into polar Z rings. Prevents FtsZ polymerization
OG0001726	core gene	core gene familiy 1642	/	/	S	YcgL domain-containing protein
OG0001727	core gene	core gene familiy 1643	/	/	S	Belongs to the UPF0260 family
OG0001728	core gene	core gene familiy 1644	/	/	O	PPIases accelerate the folding of proteins. It catalyzes the cis-trans isomerization of proline imidic peptide bonds in oligopeptides
OG0001729	core gene	core gene familiy 1645	/	/	L	Belongs to the DEAD box helicase family
OG0001730	core gene	core gene familiy 1646	/	/	S	Bacterial protein of unknown function (DUF885)
OG0001731	core gene	core gene familiy 1647	/	/	-	-
OG0001732	core gene	core gene familiy 1648	/	/	H	Catalyzes the aldol cleavage of 4-hydroxy-4-methyl-2- oxoglutarate (HMG) into 2 molecules of pyruvate. Also contains a secondary oxaloacetate (OAA) decarboxylase activity due to the common pyruvate enolate transition state formed following C-C bond cleavage in the retro-aldol and decarboxylation reactions
OG0001733	core gene	core gene familiy 1649	/	/	M	PFAM Peptidoglycan-binding LysM
OG0001734	core gene	core gene familiy 1650	/	/	S	Thiolesterase that catalyzes the hydrolysis of S-D- lactoyl-glutathione to form glutathione and D-lactic acid
OG0001735	core gene	core gene familiy 1651	/	/	Q	Methyltransferase type 11
OG0001736	core gene	core gene familiy 1652	/	/	K	PFAM regulatory protein, LysR
OG0001737	core gene	core gene familiy 1653	/	/	J	Endonuclease that specifically degrades the RNA of RNA- DNA hybrids
OG0001738	core gene	core gene familiy 1654	/	/	L	DNA polymerase III is a complex, multichain enzyme responsible for most of the replicative synthesis in bacteria. The epsilon subunit contain the editing function and is a proofreading 3'-5' exonuclease
OG0001739	core gene	core gene familiy 1655	/	/	S	von willebrand factor, type A
OG0001741	core gene	core gene familiy 1656	/	/	T	Response regulator receiver
OG0001742	core gene	core gene familiy 1657	/	/	P	PFAM sodium hydrogen exchanger
OG0001743	core gene	core gene familiy 1658	/	/	I	PFAM acyl-CoA dehydrogenase domain protein
OG0001744	core gene	core gene familiy 1659	/	/	S	PFAM glutamine amidotransferase, class-II
OG0001745	core gene	core gene familiy 1660	/	/	S	Protein of unknown function (DUF3108)
OG0001746	core gene	core gene familiy 1661	/	/	L	PFAM Methylated-DNA- protein -cysteine S-methyltransferase
OG0001747	core gene	core gene familiy 1662	/	/	J	Removes the formyl group from the N-terminal Met of newly synthesized proteins. Requires at least a dipeptide for an efficient rate of reaction. N-terminal L-methionine is a prerequisite for activity but the enzyme has broad specificity at other positions
OG0001748	core gene	core gene familiy 1663	/	/	V	PFAM multi antimicrobial extrusion protein MatE
OG0001749	core gene	core gene familiy 1664	/	/	H	TIGRFAM riboflavin synthase, alpha subunit
OG0001750	core gene	core gene familiy 1665	/	/	S	Cysteine-rich CPXCG
OG0001751	core gene	core gene familiy 1666	/	/	/	/
OG0001752	core gene	core gene familiy 1667	/	/	J	Catalyzes the attachment of threonine to tRNA(Thr) in a two-step reaction L-threonine is first activated by ATP to form Thr-AMP and then transferred to the acceptor end of tRNA(Thr)
OG0001753	core gene	core gene familiy 1668	/	/	J	IF-3 binds to the 30S ribosomal subunit and shifts the equilibrum between 70S ribosomes and their 50S and 30S subunits in favor of the free subunits, thus enhancing the availability of 30S subunits on which protein synthesis initiation begins
OG0001754	core gene	core gene familiy 1669	/	/	J	Belongs to the bacterial ribosomal protein bL35 family
OG0001755	core gene	core gene familiy 1670	/	/	C	Belongs to the class-II pyridine nucleotide-disulfide oxidoreductase family
OG0001756	core gene	core gene familiy 1671	/	/	C	Belongs to the AlaDH PNT family
OG0001757	core gene	core gene familiy 1672	/	/	K	PFAM regulatory protein AsnC Lrp family
OG0001758	core gene	core gene familiy 1673	/	/	L	PFAM AAA ATPase central domain protein
OG0001759	core gene	core gene familiy 1674	/	/	D	Important for reducing fluoride concentration in the cell, thus reducing its toxicity
OG0001760	core gene	core gene familiy 1675	/	/	J	Catalyzes the attachment of serine to tRNA(Ser). Is also able to aminoacylate tRNA(Sec) with serine, to form the misacylated tRNA L-seryl-tRNA(Sec), which will be further converted into selenocysteinyl-tRNA(Sec)
OG0001761	core gene	core gene familiy 1676	/	/	S	inhibitor I11 ecotin
OG0001762	core gene	core gene familiy 1677	/	/	N	methyl-accepting chemotaxis protein
OG0001763	core gene	core gene familiy 1678	/	/	T	response regulator receiver
OG0001764	core gene	core gene familiy 1679	/	/	T	antisigma factor binding
OG0001766	core gene	core gene familiy 1680	/	/	J	Involved in peptide bond synthesis. Stimulates efficient translation and peptide-bond synthesis on native or reconstituted 70S ribosomes in vitro. Probably functions indirectly by altering the affinity of the ribosome for aminoacyl-tRNA, thus increasing their reactivity as acceptors for peptidyl transferase
OG0001767	core gene	core gene familiy 1681	/	/	S	Uncharacterized protein conserved in bacteria (DUF2331)
OG0001768	core gene	core gene familiy 1682	/	/	C	Low-potential electron donor to a number of redox enzymes
OG0001769	core gene	core gene familiy 1683	/	/	L	PFAM CopG domain protein DNA-binding domain protein
OG0001770	core gene	core gene familiy 1684	/	/	S	Protein of unknown function (DUF2788)
OG0001771	core gene	core gene familiy 1685	/	/	S	PFAM alpha beta hydrolase fold
OG0001772	core gene	core gene familiy 1686	/	/	L	Negative regulator of replication initiation, which contributes to regulation of DNA replication and ensures that replication initiation occurs exactly once per chromosome per cell cycle. Binds to pairs of hemimethylated GATC sequences in the oriC region, thus preventing assembly of replication proteins and re- initiation at newly replicated origins. Repression is relieved when the region becomes…
OG0001773	core gene	core gene familiy 1687	/	/	G	phosphoglucomutase phosphomannomutase alpha beta alpha domain I
OG0001774	core gene	core gene familiy 1688	/	/	C	Has an important function as a repair enzyme for proteins that have been inactivated by oxidation. Catalyzes the reversible oxidation-reduction of methionine sulfoxide in proteins to methionine
OG0001775	core gene	core gene familiy 1689	/	/	E	Belongs to the AspA AstE family. Succinylglutamate desuccinylase subfamily
OG0001776	core gene	core gene familiy 1690	/	/	C	PFAM dehydrogenase, E1 component
OG0001777	core gene	core gene familiy 1691	/	/	C	PFAM Transketolase central region
OG0001778	core gene	core gene familiy 1692	/	/	H	Catalyzes the condensation of iminoaspartate with dihydroxyacetone phosphate to form quinolinate
OG0001779	core gene	core gene familiy 1693	/	/	C	Belongs to the glyceraldehyde-3-phosphate dehydrogenase family
OG0001780	core gene	core gene familiy 1694	/	/	S	Protein of unknown function (DUF2989)
OG0001781	core gene	core gene familiy 1695	/	/	C	Belongs to the glyceraldehyde-3-phosphate dehydrogenase family
OG0001782	core gene	core gene familiy 1696	/	/	E	PFAM aminotransferase class I and II
OG0001783	core gene	core gene familiy 1697	/	/	S	Required for morphogenesis under gluconeogenic growth conditions
OG0001784	core gene	core gene familiy 1698	/	/	S	Mannosyl-glycoprotein endo-beta-N-acetylglucosaminidase
OG0001785	core gene	core gene familiy 1699	/	/	S	Protein of unknown function (DUF2987)
OG0001786	core gene	core gene familiy 1700	/	/	J	Catalyzes the ATP-dependent 2-thiolation of cytidine in position 32 of tRNA, to form 2-thiocytidine (s(2)C32). The sulfur atoms are provided by the cysteine cysteine desulfurase (IscS) system
OG0001787	core gene	core gene familiy 1701	/	/	T	PFAM UspA domain protein
OG0001788	core gene	core gene familiy 1702	/	/	K	Transcriptional regulator, Crp Fnr family
OG0001789	core gene	core gene familiy 1703	/	/	S	Cytochrome C biogenesis protein transmembrane region
OG0001790	core gene	core gene familiy 1704	/	/	P	TIGRFAM cytochrome oxidase maturation protein, cbb3-type
OG0001791	core gene	core gene familiy 1705	/	/	S	FixH
OG0001792	core gene	core gene familiy 1706	/	/	C	C-type cytochrome. Part of the cbb3-type cytochrome c oxidase complex
OG0001793	core gene	core gene familiy 1707	/	/	O	PFAM Cbb3-type cytochrome oxidase component
OG0001794	core gene	core gene familiy 1708	/	/	C	PFAM cytochrome C oxidase mono-heme subunit FixO
OG0001795	core gene	core gene familiy 1709	/	/	C	Belongs to the heme-copper respiratory oxidase family
OG0001796	core gene	core gene familiy 1710	/	/	-	-
OG0001797	core gene	core gene familiy 1711	/	/	T	metal-dependent phosphohydrolase, HD sub domain
OG0001798	core gene	core gene familiy 1712	/	/	C	Required for formate dehydrogenase (FDH) activity. Acts as a sulfur carrier protein that transfers sulfur from IscS to the molybdenum cofactor prior to its insertion into FDH
OG0001801	core gene	core gene familiy 1713	/	/	S	Sulfite exporter TauE/SafE
OG0001802	core gene	core gene familiy 1714	/	/	G	Belongs to the glycosyl hydrolase 43 family
OG0001803	core gene	core gene familiy 1715	/	/	G	TIGRFAM sugar (Glycoside-Pentoside-Hexuronide) transporter
OG0001804	core gene	core gene familiy 1716	/	/	/	/
OG0001806	core gene	core gene familiy 1717	/	/	I	PFAM short-chain dehydrogenase reductase SDR
OG0001807	core gene	core gene familiy 1718	/	/	E	Belongs to the IlvD Edd family
OG0001808	core gene	core gene familiy 1719	/	/	K	PFAM regulatory protein GntR HTH
OG0001809	core gene	core gene familiy 1720	/	/	S	TIGRFAM HAD-superfamily hydrolase, subfamily IA, variant 3
OG0001810	core gene	core gene familiy 1721	/	/	G	PFAM carbohydrate kinase, FGGY
OG0001811	core gene	core gene familiy 1722	/	/	-	-
OG0001812	core gene	core gene familiy 1723	/	/	E	TIGRFAM drug resistance transporter, Bcr CflA subfamily
OG0001813	core gene	core gene familiy 1724	/	/	K	PFAM regulatory protein, LysR
OG0001814	core gene	core gene familiy 1725	/	/	S	Belongs to the BI1 family
OG0001815	core gene	core gene familiy 1726	/	/	P	PFAM DsrE family protein
OG0001816	core gene	core gene familiy 1727	/	/	P	Belongs to the DsrF TusC family
OG0001817	core gene	core gene familiy 1728	/	/	P	PFAM DsrH family protein
OG0001818	core gene	core gene familiy 1729	/	/	P	part of a sulfur-relay system
OG0001819	core gene	core gene familiy 1730	/	/	-	-
OG0001820	core gene	core gene familiy 1731	/	/	-	-
OG0001821	core gene	core gene familiy 1732	/	/	L	Belongs to the 'phage' integrase family
OG0001822	core gene	core gene familiy 1733	/	/	S	Bacterial protein of unknown function (DUF839)
OG0001823	core gene	core gene familiy 1734	/	/	S	PFAM DTW domain containing protein
OG0001824	core gene	core gene familiy 1735	/	/	V	PFAM beta-lactamase
OG0001825	core gene	core gene familiy 1736	/	/	I	PFAM phospholipase D Transphosphatidylase
OG0001826	core gene	core gene familiy 1737	/	/	S	Domain of unknown function (DUF1904)
OG0001827	core gene	core gene familiy 1738	/	/	-	-
OG0001828	core gene	core gene familiy 1739	/	/	M	PFAM peptidase S13, D-Ala-D-Ala carboxypeptidase C
OG0001829	core gene	core gene familiy 1740	/	/	C	PFAM acyl-CoA dehydrogenase domain protein
OG0001830	core gene	core gene familiy 1741	/	/	S	Uncharacterized protein conserved in bacteria (DUF2058)
OG0001831	core gene	core gene familiy 1742	/	/	I	PFAM short-chain dehydrogenase reductase SDR
OG0001832	core gene	core gene familiy 1743	/	/	F	Catalyzes the decarboxylation of orotidine 5'- monophosphate (OMP) to uridine 5'-monophosphate (UMP)
OG0001833	core gene	core gene familiy 1744	/	/	G	Modulates cellular lipopolysaccharide (LPS) levels by regulating LpxC, which is involved in lipid A biosynthesis. May act by modulating the proteolytic activity of FtsH towards LpxC. May also coordinate assembly of proteins involved in LPS synthesis at the plasma membrane
OG0001834	core gene	core gene familiy 1745	/	/	S	involved in the assembly of lipopolysaccharide (LPS)
OG0001835	core gene	core gene familiy 1746	/	/	K	This protein is one of the two subunits of integration host factor, a specific DNA-binding protein that functions in genetic recombination as well as in transcriptional and translational control
OG0001836	core gene	core gene familiy 1747	/	/	J	thus facilitating recognition of the initiation point. It is needed to translate mRNA with a short Shine-Dalgarno (SD) purine-rich sequence
OG0001837	core gene	core gene familiy 1748	/	/	F	Belongs to the cytidylate kinase family. Type 1 subfamily
OG0001838	core gene	core gene familiy 1749	/	/	E	Catalyzes the transfer of the enolpyruvyl moiety of phosphoenolpyruvate (PEP) to the 5-hydroxyl of shikimate-3- phosphate (S3P) to produce enolpyruvyl shikimate-3-phosphate and inorganic phosphate
OG0001839	core gene	core gene familiy 1750	/	/	E	PFAM aminotransferase class I and II
OG0001840	core gene	core gene familiy 1751	/	/	F	Protein of unknown function (DUF3029)
OG0001841	core gene	core gene familiy 1752	/	/	C	PFAM 4Fe-4S ferredoxin iron-sulfur binding domain protein
OG0001842	core gene	core gene familiy 1753	/	/	K	LysR substrate binding domain
OG0001843	core gene	core gene familiy 1754	/	/	H	Catalyzes the reversible conversion of 3- phosphohydroxypyruvate to phosphoserine and of 3-hydroxy-2-oxo-4- phosphonooxybutanoate to phosphohydroxythreonine
OG0001844	core gene	core gene familiy 1755	/	/	S	TIGRFAM HAD-superfamily hydrolase, subfamily IA, variant
OG0001845	core gene	core gene familiy 1756	/	/	F	Provides the precursors necessary for DNA synthesis. Catalyzes the biosynthesis of deoxyribonucleotides from the corresponding ribonucleotides
OG0001846	core gene	core gene familiy 1757	/	/	C	PFAM ribonucleotide reductase
OG0001847	core gene	core gene familiy 1758	/	/	C	PFAM ferredoxin
OG0001848	core gene	core gene familiy 1759	/	/	C	PFAM NADH flavin oxidoreductase NADH oxidase
OG0001849	core gene	core gene familiy 1760	/	/	O	TIGRFAM signal peptide peptidase SppA, 67K type
OG0001850	core gene	core gene familiy 1761	/	/	E	PFAM Asparaginase glutaminase
OG0001851	core gene	core gene familiy 1762	/	/	S	Protein of unknown function (DUF1315)
OG0001852	core gene	core gene familiy 1763	/	/	E	PFAM peptidase M14, carboxypeptidase A
OG0001853	core gene	core gene familiy 1764	/	/	K	Two component transcriptional regulator, winged helix family
OG0001854	core gene	core gene familiy 1765	/	/	P	TonB-dependent receptor plug
OG0001855	core gene	core gene familiy 1766	/	/	L	The RuvA-RuvB complex in the presence of ATP renatures cruciform structure in supercoiled DNA with palindromic sequence, indicating that it may promote strand exchange reactions in homologous recombination. RuvAB is a helicase that mediates the Holliday junction migration by localized denaturation and reannealing
OG0001856	core gene	core gene familiy 1767	/	/	L	The RuvA-RuvB complex in the presence of ATP renatures cruciform structure in supercoiled DNA with palindromic sequence, indicating that it may promote strand exchange reactions in homologous recombination. RuvAB is a helicase that mediates the Holliday junction migration by localized denaturation and reannealing. RuvA stimulates, in the presence of DNA, the weak ATPase activity of RuvB
OG0001857	core gene	core gene familiy 1768	/	/	L	Nuclease that resolves Holliday junction intermediates in genetic recombination. Cleaves the cruciform structure in supercoiled DNA by nicking to strands with the same polarity at sites symmetrically opposed at the junction in the homologous arms and leaves a 5'-terminal phosphate and a 3'-terminal hydroxyl group
OG0001858	core gene	core gene familiy 1769	/	/	K	transcriptional regulatory protein
OG0001859	core gene	core gene familiy 1770	/	/	J	Catalyzes the attachment of L-aspartate to tRNA(Asp) in a two-step reaction L-aspartate is first activated by ATP to form Asp-AMP and then transferred to the acceptor end of tRNA(Asp)
OG0001860	core gene	core gene familiy 1771	/	/	E	PFAM GGDEF domain containing protein
OG0001861	core gene	core gene familiy 1772	/	/	J	Catalyzes the conversion of S-adenosyl-L-methionine (SAM) to carboxy-S-adenosyl-L-methionine (Cx-SAM)
OG0001862	core gene	core gene familiy 1773	/	/	J	Catalyzes carboxymethyl transfer from carboxy-S- adenosyl-L-methionine (Cx-SAM) to 5-hydroxyuridine (ho5U) to form 5-carboxymethoxyuridine (cmo5U) at position 34 in tRNAs
OG0001863	core gene	core gene familiy 1774	/	/	K	Transcriptional regulator, LysR family
OG0001864	core gene	core gene familiy 1775	/	/	-	-
OG0001865	core gene	core gene familiy 1776	/	/	C	TIGRFAM thiazole biosynthesis protein ThiH
OG0001866	core gene	core gene familiy 1777	/	/	H	Catalyzes the rearrangement of 1-deoxy-D-xylulose 5- phosphate (DXP) to produce the thiazole phosphate moiety of thiamine. Sulfur is provided by the thiocarboxylate moiety of the carrier protein ThiS. In vitro, sulfur can be provided by H(2)S
OG0001867	core gene	core gene familiy 1778	/	/	H	TIGRFAM thiamine biosynthesis protein ThiS
OG0001868	core gene	core gene familiy 1779	/	/	H	PFAM UBA THIF-type NAD FAD binding protein
OG0001869	core gene	core gene familiy 1780	/	/	H	Condenses 4-methyl-5-(beta-hydroxyethyl)thiazole monophosphate (THZ-P) and 2-methyl-4-amino-5-hydroxymethyl pyrimidine pyrophosphate (HMP-PP) to form thiamine monophosphate (TMP)
OG0001870	core gene	core gene familiy 1781	/	/	H	Catalyzes the synthesis of the hydroxymethylpyrimidine phosphate (HMP-P) moiety of thiamine from aminoimidazole ribotide (AIR) in a radical S-adenosyl-L-methionine (SAM)-dependent reaction
OG0001872	core gene	core gene familiy 1782	/	/	L	Belongs to the Nudix hydrolase family
OG0001873	core gene	core gene familiy 1783	/	/	S	tRNA (adenine(22)-N(1))-methyltransferase
OG0001875	core gene	core gene familiy 1784	/	/	H	Belongs to the methyltransferase superfamily
OG0001876	core gene	core gene familiy 1785	/	/	K	LysR substrate binding domain
OG0001877	core gene	core gene familiy 1786	/	/	S	YCII-related domain
OG0001878	core gene	core gene familiy 1787	/	/	G	PFAM major facilitator superfamily MFS_1
OG0001879	core gene	core gene familiy 1788	/	/	G	PFAM glycoside hydrolase 15-related
OG0001881	core gene	core gene familiy 1789	/	/	P	Belongs to the ArsC family
OG0001882	core gene	core gene familiy 1790	/	/	E	Catalyzes the hydrolysis of N-succinyl-L,L- diaminopimelic acid (SDAP), forming succinate and LL-2,6- diaminoheptanedioate (DAP), an intermediate involved in the bacterial biosynthesis of lysine and meso-diaminopimelic acid, an essential component of bacterial cell walls
OG0001883	core gene	core gene familiy 1791	/	/	M	PFAM peptidase M15B and M15C DD-carboxypeptidase VanY
OG0001884	core gene	core gene familiy 1792	/	/	M	Forms passive diffusion pores that allow small molecular weight hydrophilic materials across the outer membrane
OG0001885	core gene	core gene familiy 1793	/	/	P	COG0226 ABC-type phosphate transport system, periplasmic component
OG0001886	core gene	core gene familiy 1794	/	/	P	Reversible hydration of carbon dioxide
OG0001887	core gene	core gene familiy 1795	/	/	E	Belongs to the DegT DnrJ EryC1 family
OG0001888	core gene	core gene familiy 1796	/	/	C	PFAM iron-containing alcohol dehydrogenase
OG0001889	core gene	core gene familiy 1797	/	/	S	Protein of unknown function (DUF2897)
OG0001890	core gene	core gene familiy 1798	/	/	C	PFAM Na H antiporter NhaC
OG0001891	core gene	core gene familiy 1799	/	/	E	PFAM aminotransferase class I and II
OG0001892	core gene	core gene familiy 1800	/	/	S	Catalyzes the strictly specific dephosphorylation of 2'- deoxyribonucleoside 5'-monophosphates
OG0001893	core gene	core gene familiy 1801	/	/	F	Belongs to the dGTPase family. Type 2 subfamily
OG0001894	core gene	core gene familiy 1802	/	/	G	TIGRFAM 2-dehydro-3-deoxyphosphogluconate aldolase 4-hydroxy-2-oxoglutarate aldolase
OG0001895	core gene	core gene familiy 1803	/	/	G	TIGRFAM 6-phosphogluconolactonase
OG0001896	core gene	core gene familiy 1804	/	/	G	Catalyzes the oxidation of glucose 6-phosphate to 6- phosphogluconolactone
OG0001897	core gene	core gene familiy 1805	/	/	K	Transcriptional regulator, RpiR family
OG0001898	core gene	core gene familiy 1806	/	/	G	Belongs to the pyruvate kinase family
OG0001899	core gene	core gene familiy 1807	/	/	I	PFAM acyl-CoA dehydrogenase domain protein
OG0001900	core gene	core gene familiy 1808	/	/	K	PFAM regulatory protein TetR
OG0001901	core gene	core gene familiy 1809	/	/	E	PFAM peptidase M2, peptidyl-dipeptidase A
OG0001902	core gene	core gene familiy 1810	/	/	S	PFAM Smr protein MutS2
OG0001903	core gene	core gene familiy 1811	/	/	S	ketosteroid isomerase
OG0001904	core gene	core gene familiy 1812	/	/	S	PFAM SEC-C motif domain protein
OG0001905	core gene	core gene familiy 1813	/	/	T	Diguanylate cyclase phosphodiesterase with PAS PAC and GAF sensor(S)
OG0001906	core gene	core gene familiy 1814	/	/	S	Protein of unknown function (DUF406)
OG0001907	core gene	core gene familiy 1815	/	/	S	Ribosomal S4P (gammaproteobacterial)
OG0001908	core gene	core gene familiy 1816	/	/	H	Catalyzes the complex heterocyclic radical-mediated conversion of 6-carboxy-5,6,7,8-tetrahydropterin (CPH4) to 7- carboxy-7-deazaguanine (CDG), a step common to the biosynthetic pathways of all 7-deazapurine-containing compounds
OG0001909	core gene	core gene familiy 1817	/	/	F	Catalyzes the ATP-dependent conversion of 7-carboxy-7- deazaguanine (CDG) to 7-cyano-7-deazaguanine (preQ(0))
OG0001910	core gene	core gene familiy 1818	/	/	S	PFAM Rhomboid family protein
OG0001911	core gene	core gene familiy 1819	/	/	L	damaged site, the DNA wraps around one UvrB monomer. DNA wrap is dependent on ATP binding by UvrB and probably causes local melting of the DNA helix, facilitating insertion of UvrB beta-hairpin between the DNA strands. Then UvrB probes one DNA strand for the presence of a lesion. If a lesion is found the UvrA subunits dissociate and the UvrB-DNA preincision complex is formed. This complex is subs…
OG0001912	core gene	core gene familiy 1820	/	/	T	PFAM GGDEF domain containing protein
OG0001913	core gene	core gene familiy 1821	/	/	C	Part of a membrane complex involved in electron transport
OG0001914	core gene	core gene familiy 1822	/	/	C	Part of a membrane complex involved in electron transport
OG0001916	core gene	core gene familiy 1823	/	/	C	Part of a membrane complex involved in electron transport
OG0001917	core gene	core gene familiy 1824	/	/	C	Part of a membrane complex involved in electron transport
OG0001918	core gene	core gene familiy 1825	/	/	C	Part of a membrane complex involved in electron transport
OG0001919	core gene	core gene familiy 1826	/	/	L	DNA repair enzyme that has both DNA N-glycosylase activity and AP-lyase activity. The DNA N-glycosylase activity releases various damaged pyrimidines from DNA by cleaving the N- glycosidic bond, leaving an AP (apurinic apyrimidinic) site. The AP-lyase activity cleaves the phosphodiester bond 3' to the AP site by a beta-elimination, leaving a 3'-terminal unsaturated sugar and a product with a term…
OG0001920	core gene	core gene familiy 1827	/	/	-	-
OG0001921	core gene	core gene familiy 1828	/	/	-	-
OG0001922	core gene	core gene familiy 1829	/	/	S	PepSY-associated TM helix domain protein
OG0001923	core gene	core gene familiy 1830	/	/	-	-
OG0001924	core gene	core gene familiy 1831	/	/	S	competence protein
OG0001925	core gene	core gene familiy 1832	/	/	/	/
OG0001926	core gene	core gene familiy 1833	/	/	T	PFAM EAL domain protein
OG0001927	core gene	core gene familiy 1834	/	/	K	sequence-specific DNA binding
OG0001928	core gene	core gene familiy 1835	/	/	C	CoA-binding domain protein
OG0001929	core gene	core gene familiy 1836	/	/	M	surface antigen variable number repeat protein
OG0001930	core gene	core gene familiy 1837	/	/	S	TamB, inner membrane protein subunit of TAM complex
OG0001931	core gene	core gene familiy 1838	/	/	J	This is one of the proteins that binds to the 5S RNA in the ribosome where it forms part of the central protuberance
OG0001932	core gene	core gene familiy 1839	/	/	S	PFAM Peptidoglycan-binding domain 1 protein
OG0001933	core gene	core gene familiy 1840	/	/	M	Involved in the biosynthesis of osmoregulated periplasmic glucans (OPGs)
OG0001934	core gene	core gene familiy 1841	/	/	P	Involved in the biosynthesis of osmoregulated periplasmic glucans (OPGs)
OG0001935	core gene	core gene familiy 1842	/	/	T	PFAM ATP-binding region, ATPase domain protein domain protein
OG0001936	core gene	core gene familiy 1843	/	/	K	Two component transcriptional regulator, winged helix family
OG0001937	core gene	core gene familiy 1844	/	/	H	Flavin transferase that catalyzes the transfer of the FMN moiety of FAD and its covalent binding to the hydroxyl group of a threonine residue in a target flavoprotein
OG0001938	core gene	core gene familiy 1845	/	/	S	Domain of unknown function (DUF4266)
OG0001939	core gene	core gene familiy 1846	/	/	C	Redoxin domain protein
OG0001940	core gene	core gene familiy 1847	/	/	C	PFAM NADH ubiquinone oxidoreductase 20 kDa subunit
OG0001941	core gene	core gene familiy 1848	/	/	C	Belongs to the NiFe NiFeSe hydrogenase large subunit family
OG0001942	core gene	core gene familiy 1849	/	/	C	TIGRFAM Ni Fe-hydrogenase, b-type cytochrome subunit
OG0001943	core gene	core gene familiy 1850	/	/	O	Along with HypE, it catalyzes the synthesis of the CN ligands of the active site iron of NiFe -hydrogenases using carbamoylphosphate as a substrate. It functions as a carbamoyl transferase using carbamoylphosphate as a substrate and transferring the carboxamido moiety in an ATP-dependent reaction to the thiolate of the C-terminal cysteine of HypE yielding a protein-S-carboxamide
OG0001944	core gene	core gene familiy 1851	/	/	O	Along with HypE, it catalyzes the synthesis of the CN ligands of the active site iron of NiFe -hydrogenases using carbamoylphosphate as a substrate. It functions as a carbamoyl transferase using carbamoylphosphate as a substrate and transferring the carboxamido moiety in an ATP-dependent reaction to the thiolate of the C-terminal cysteine of HypE yielding a protein-S-carboxamide
OG0001945	core gene	core gene familiy 1852	/	/	/	/
OG0001946	core gene	core gene familiy 1853	/	/	K	PFAM cobalamin synthesis protein P47K
OG0001947	core gene	core gene familiy 1854	/	/	O	PFAM hydrogenase expression formation protein (HUPF HYPC)
OG0001948	core gene	core gene familiy 1855	/	/	O	Belongs to the HypD family
OG0001949	core gene	core gene familiy 1856	/	/	O	AIR synthase related protein domain protein
OG0001950	core gene	core gene familiy 1857	/	/	S	Probably plays a role in a hydrogenase nickel cofactor insertion step
OG0001951	core gene	core gene familiy 1858	/	/	M	Catalyzes the transfer of myristate from myristoyl-acyl carrier protein (ACP) to Kdo(2)-(lauroyl)-lipid IV(A) to form Kdo(2)-lipid A
OG0001952	core gene	core gene familiy 1859	/	/	K	This protein is one of the two subunits of integration host factor, a specific DNA-binding protein that functions in genetic recombination as well as in transcriptional and translational control
OG0001953	core gene	core gene familiy 1860	/	/	J	phenylalanyl-tRNA synthetase beta subunit
OG0001954	core gene	core gene familiy 1861	/	/	J	Belongs to the class-II aminoacyl-tRNA synthetase family. Phe-tRNA synthetase alpha subunit type 1 subfamily
OG0001955	core gene	core gene familiy 1862	/	/	K	SMART helicase c2
OG0001956	core gene	core gene familiy 1863	/	/	-	-
OG0001957	core gene	core gene familiy 1864	/	/	F	Catalyzes the condensation of ATP and 5-phosphoribose 1- diphosphate to form N'-(5'-phosphoribosyl)-ATP (PR-ATP). Has a crucial role in the pathway because the rate of histidine biosynthesis seems to be controlled primarily by regulation of HisG enzymatic activity
OG0001958	core gene	core gene familiy 1865	/	/	E	Catalyzes the sequential NAD-dependent oxidations of L- histidinol to L-histidinaldehyde and then to L-histidine
OG0001959	core gene	core gene familiy 1866	/	/	E	Belongs to the class-II pyridoxal-phosphate-dependent aminotransferase family. Histidinol-phosphate aminotransferase subfamily
OG0001960	core gene	core gene familiy 1867	/	/	E	belongs to the histidinol- phosphatase family
OG0001961	core gene	core gene familiy 1868	/	/	E	IGPS catalyzes the conversion of PRFAR and glutamine to IGP, AICAR and glutamate. The HisH subunit provides the glutamine amidotransferase activity that produces the ammonia necessary to HisF for the synthesis of IGP and AICAR
OG0001962	core gene	core gene familiy 1869	/	/	E	1-(5-phosphoribosyl)-5- (5-phosphoribosylamino)methylideneamino imidazole-4-carboxamide isomerase
OG0001963	core gene	core gene familiy 1870	/	/	E	IGPS catalyzes the conversion of PRFAR and glutamine to IGP, AICAR and glutamate. The HisF subunit catalyzes the cyclization activity that produces IGP and AICAR from PRFAR using the ammonia provided by the HisH subunit
OG0001964	core gene	core gene familiy 1871	/	/	E	Histidine biosynthesis bifunctional protein HisIE
OG0001965	core gene	core gene familiy 1872	/	/	P	PFAM aromatic amino acid permease
OG0001966	core gene	core gene familiy 1873	/	/	S	YnbE-like lipoprotein
OG0001967	core gene	core gene familiy 1874	/	/	S	conserved protein UCP025560
OG0001969	core gene	core gene familiy 1875	/	/	N	PFAM histidine kinase, HAMP region domain protein
OG0001970	core gene	core gene familiy 1876	/	/	U	UPF0056 inner membrane protein
OG0001971	core gene	core gene familiy 1877	/	/	C	belongs to the iron- containing alcohol dehydrogenase family
OG0001972	core gene	core gene familiy 1878	/	/	E	Protein of unknown function (DUF2817)
OG0001973	core gene	core gene familiy 1879	/	/	K	Acetyltransferase (GNAT) domain
OG0001974	core gene	core gene familiy 1880	/	/	C	Catalyzes the reversible hydration of fumarate to (S)- malate
OG0001975	core gene	core gene familiy 1881	/	/	E	Anthranilate synthase component I domain protein
OG0001976	core gene	core gene familiy 1882	/	/	L	PFAM NUDIX hydrolase
OG0001977	core gene	core gene familiy 1883	/	/	-	-
OG0001978	core gene	core gene familiy 1884	/	/	J	PFAM tRNA synthetase, class II (D, K and N)
OG0001979	core gene	core gene familiy 1885	/	/	F	Cell wall formation
OG0001980	core gene	core gene familiy 1886	/	/	J	Belongs to the class I-like SAM-binding methyltransferase superfamily. RsmB NOP family
OG0001981	core gene	core gene familiy 1887	/	/	G	SMART alpha amylase catalytic sub domain
OG0001982	core gene	core gene familiy 1888	/	/	G	SMART alpha amylase catalytic sub domain
OG0001983	core gene	core gene familiy 1889	/	/	C	PFAM Isocitrate dehydrogenase NADP-dependent monomeric type
OG0001984	core gene	core gene familiy 1890	/	/	J	Belongs to the pseudouridine synthase RsuA family
OG0001985	core gene	core gene familiy 1891	/	/	F	Belongs to the Nudix hydrolase family. NudJ subfamily
OG0001986	core gene	core gene familiy 1892	/	/	S	High frequency lysogenization protein HflD homolog
OG0001987	core gene	core gene familiy 1893	/	/	F	Belongs to the lyase 1 family. Adenylosuccinate lyase subfamily
OG0001988	core gene	core gene familiy 1894	/	/	S	SMART transcription factor jumonji jmjC domain protein
OG0001989	core gene	core gene familiy 1895	/	/	S	Domain of unknown function (DUF4826)
OG0001990	core gene	core gene familiy 1896	/	/	C	Glu Leu Phe Val dehydrogenase dimerisation region
OG0001991	core gene	core gene familiy 1897	/	/	-	-
OG0001992	core gene	core gene familiy 1898	/	/	K	helix_turn_helix multiple antibiotic resistance protein
OG0001993	core gene	core gene familiy 1899	/	/	S	Protein of unknown function (DUF1285)
OG0001994	core gene	core gene familiy 1900	/	/	C	PFAM FAD linked oxidase domain protein
OG0001995	core gene	core gene familiy 1901	/	/	H	Catalyzes the phosphorylation of pyruvate to phosphoenolpyruvate
OG0001996	core gene	core gene familiy 1902	/	/	F	Bifunctional serine threonine kinase and phosphorylase involved in the regulation of the phosphoenolpyruvate synthase (PEPS) by catalyzing its phosphorylation dephosphorylation
OG0001997	core gene	core gene familiy 1903	/	/	E	Stereospecific condensation of phosphoenolpyruvate (PEP) and D-erythrose-4-phosphate (E4P) giving rise to 3-deoxy-D- arabino-heptulosonate-7-phosphate (DAHP)
OG0001998	core gene	core gene familiy 1904	/	/	I	PFAM thioesterase superfamily protein
OG0001999	core gene	core gene familiy 1905	/	/	K	Two component transcriptional regulator, LuxR family
OG0002000	core gene	core gene familiy 1906	/	/	K	Transcriptional regulator, LysR family
OG0002001	core gene	core gene familiy 1907	/	/	-	-
OG0002002	core gene	core gene familiy 1908	/	/	E	Catalyzes the hydrolysis of N(2)-succinylarginine into N(2)-succinylornithine, ammonia and CO(2)
OG0002003	core gene	core gene familiy 1909	/	/	J	PFAM GCN5-related N-acetyltransferase
OG0002004	core gene	core gene familiy 1910	/	/	C	PFAM nitroreductase
OG0002005	core gene	core gene familiy 1911	/	/	S	PFAM DoxX family protein
OG0002006	core gene	core gene familiy 1912	/	/	-	-
OG0002007	core gene	core gene familiy 1913	/	/	M	aminoglycoside phosphotransferase
OG0002008	core gene	core gene familiy 1914	/	/	H	TIGRFAM nicotinamide mononucleotide transporter PnuC
OG0002009	core gene	core gene familiy 1915	/	/	-	-
OG0002010	core gene	core gene familiy 1916	/	/	P	TonB-dependent receptor plug
OG0002011	core gene	core gene familiy 1917	/	/	T	PFAM cyclic nucleotide-binding
OG0002012	core gene	core gene familiy 1918	/	/	G	PFAM major facilitator superfamily MFS_1
OG0002013	core gene	core gene familiy 1919	/	/	S	Protein of unknown function (DUF1425)
OG0002014	core gene	core gene familiy 1920	/	/	Q	PFAM thioesterase superfamily protein
OG0002015	core gene	core gene familiy 1921	/	/	Q	PFAM thioesterase superfamily protein
OG0002016	core gene	core gene familiy 1922	/	/	F	PFAM histidine triad (HIT) protein
OG0002017	core gene	core gene familiy 1923	/	/	S	PFAM peptidase M61 domain protein
OG0002018	core gene	core gene familiy 1924	/	/	K	PFAM regulatory protein LuxR
OG0002019	core gene	core gene familiy 1925	/	/	C	PFAM cytochrome B561
OG0002020	core gene	core gene familiy 1926	/	/	C	Cytochrome c3
OG0002021	core gene	core gene familiy 1927	/	/	O	Belongs to the peptidase M48B family
OG0002022	core gene	core gene familiy 1928	/	/	O	Hydrolyzes dipeptides containing N-terminal aspartate residues. May play a role in allowing the cell to use peptide aspartate to spare carbon otherwise required for the synthesis of the aspartate family of amino acids
OG0002023	core gene	core gene familiy 1929	/	/	P	Involved in the biosynthesis of osmoregulated periplasmic glucans (OPGs)
OG0002024	core gene	core gene familiy 1930	/	/	H	Catalyzes a mechanistically unusual reaction, the ATP- dependent insertion of CO2 between the N7 and N8 nitrogen atoms of 7,8-diaminopelargonic acid (DAPA) to form an ureido ring
OG0002025	core gene	core gene familiy 1931	/	/	Q	PFAM Methyltransferase type 11
OG0002026	core gene	core gene familiy 1932	/	/	E	aminotransferase class I and II
OG0002027	core gene	core gene familiy 1933	/	/	H	Catalyzes the conversion of dethiobiotin (DTB) to biotin by the insertion of a sulfur atom into dethiobiotin via a radical- based mechanism
OG0002028	core gene	core gene familiy 1934	/	/	H	Belongs to the class-III pyridoxal-phosphate-dependent aminotransferase family
OG0002029	core gene	core gene familiy 1935	/	/	T	histidine kinase A domain protein
OG0002030	core gene	core gene familiy 1936	/	/	F	Catalyzes the conversion of acetate into acetyl-CoA (AcCoA), an essential intermediate at the junction of anabolic and catabolic pathways. AcsA undergoes a two-step reaction. In the first half reaction, AcsA combines acetate with ATP to form acetyl-adenylate (AcAMP) intermediate. In the second half reaction, it can then transfer the acetyl group from AcAMP to the sulfhydryl group of CoA, forming …
OG0002031	core gene	core gene familiy 1937	/	/	L	DEAD DEAH box helicase domain protein
OG0002032	core gene	core gene familiy 1938	/	/	O	TIGRFAM Glutaredoxin, GrxA family
OG0002033	core gene	core gene familiy 1939	/	/	U	PFAM Biopolymer transport protein ExbD TolR
OG0002034	core gene	core gene familiy 1940	/	/	U	PFAM MotA TolQ ExbB proton channel
OG0002035	core gene	core gene familiy 1941	/	/	S	PFAM thioesterase superfamily protein
OG0002036	core gene	core gene familiy 1942	/	/	E	PFAM peptidase S9 prolyl oligopeptidase active site domain protein
OG0002037	core gene	core gene familiy 1943	/	/	M	Belongs to the ompA family
OG0002038	core gene	core gene familiy 1944	/	/	J	Trims short 3' overhangs of a variety of RNA species, leaving a one or two nucleotide 3' overhang. Responsible for the end-turnover of tRNA specifically removes the terminal AMP residue from uncharged tRNA (tRNA-C-C-A). Also appears to be involved in tRNA biosynthesis
OG0002039	core gene	core gene familiy 1945	/	/	O	PFAM alkyl hydroperoxide reductase Thiol specific antioxidant Mal allergen
OG0002040	core gene	core gene familiy 1946	/	/	S	Na H antiporter NhaC
OG0002041	core gene	core gene familiy 1947	/	/	T	diguanylate cyclase
OG0002042	core gene	core gene familiy 1948	/	/	F	Catalyzes the conversion of uracil and 5-phospho-alpha- D-ribose 1-diphosphate (PRPP) to UMP and diphosphate
OG0002045	core gene	core gene familiy 1949	/	/	I	Carrier of the growing fatty acid chain in fatty acid biosynthesis
OG0002046	core gene	core gene familiy 1950	/	/	I	PFAM short-chain dehydrogenase reductase SDR
OG0002047	core gene	core gene familiy 1951	/	/	I	malonyl CoA-acyl carrier protein transacylase
OG0002048	core gene	core gene familiy 1952	/	/	I	Catalyzes the reversible formation of acyl-phosphate (acyl-PO(4)) from acyl- acyl-carrier-protein (acyl-ACP). This enzyme utilizes acyl-ACP as fatty acyl donor, but not acyl-CoA
OG0002049	core gene	core gene familiy 1953	/	/	J	Belongs to the bacterial ribosomal protein bL32 family
OG0002050	core gene	core gene familiy 1954	/	/	S	Uncharacterized ACR, COG1399
OG0002051	core gene	core gene familiy 1955	/	/	D	Maf-like protein
OG0002052	core gene	core gene familiy 1956	/	/	S	TIGRFAM HAD-superfamily hydrolase, subfamily IA, variant
OG0002053	core gene	core gene familiy 1957	/	/	J	Endoribonuclease that plays a central role in RNA processing and decay. Required for the maturation of 5S and 16S rRNAs and the majority of tRNAs. Also involved in the degradation of most mRNAs
OG0002054	core gene	core gene familiy 1958	/	/	P	PFAM Sulfate transporter antisigma-factor antagonist STAS
OG0002055	core gene	core gene familiy 1959	/	/	K	PFAM Cold-shock protein, DNA-binding
OG0002056	core gene	core gene familiy 1960	/	/	Q	PFAM Methyltransferase type 11
OG0002057	core gene	core gene familiy 1961	/	/	L	PFAM Exonuclease, RNase T and DNA polymerase III
OG0002058	core gene	core gene familiy 1962	/	/	F	This enzyme scavenges exogenous and endogenous cytidine and 2'-deoxycytidine for UMP synthesis
OG0002059	core gene	core gene familiy 1963	/	/	S	PFAM Glyoxalase bleomycin resistance protein dioxygenase
OG0002060	core gene	core gene familiy 1964	/	/	S	protein conserved in bacteria
OG0002061	core gene	core gene familiy 1965	/	/	S	glyoxalase bleomycin resistance protein dioxygenase
OG0002062	core gene	core gene familiy 1966	/	/	M	Domain of Unknown Function (DUF748)
OG0002063	core gene	core gene familiy 1967	/	/	O	Glutaredoxin
OG0002064	core gene	core gene familiy 1968	/	/	S	Cobalt uptake substrate-specific transmembrane region
OG0002065	core gene	core gene familiy 1969	/	/	-	-
OG0002066	core gene	core gene familiy 1970	/	/	S	Belongs to the UPF0434 family
OG0002067	core gene	core gene familiy 1971	/	/	F	Transfers the gamma-phosphate of ATP to the 4'-position of a tetraacyldisaccharide 1-phosphate intermediate (termed DS-1- P) to form tetraacyldisaccharide 1,4'-bis-phosphate (lipid IVA)
OG0002068	core gene	core gene familiy 1972	/	/	V	Involved in lipid A export and possibly also in glycerophospholipid export and for biogenesis of the outer membrane. Transmembrane domains (TMD) form a pore in the inner membrane and the ATP-binding domain (NBD) is responsible for energy generation
OG0002069	core gene	core gene familiy 1973	/	/	S	TIGRFAM DNA internalization-related competence protein ComEC Rec2
OG0002070	core gene	core gene familiy 1974	/	/	S	Uncharacterized protein conserved in bacteria (DUF2062)
OG0002071	core gene	core gene familiy 1975	/	/	P	NnrS protein
OG0002072	core gene	core gene familiy 1976	/	/	S	Belongs to the PsiE family
OG0002073	core gene	core gene familiy 1977	/	/	S	PFAM type IV pilus assembly PilZ
OG0002074	core gene	core gene familiy 1978	/	/	D	AAA domain
OG0002075	core gene	core gene familiy 1979	/	/	-	-
OG0002076	core gene	core gene familiy 1980	/	/	S	Protein of unknown function (DUF2492)
OG0002077	core gene	core gene familiy 1981	/	/	T	5TM Receptors of the LytS-YhcK type transmembrane region
OG0002078	core gene	core gene familiy 1982	/	/	K	PFAM response regulator receiver
OG0002079	core gene	core gene familiy 1983	/	/	T	PFAM carbon starvation protein CstA
OG0002080	core gene	core gene familiy 1984	/	/	S	DNA-binding protein VF530
OG0002081	core gene	core gene familiy 1985	/	/	G	Glucose / Sorbosone dehydrogenase
OG0002082	core gene	core gene familiy 1986	/	/	-	-
OG0002083	core gene	core gene familiy 1987	/	/	-	-
OG0002084	core gene	core gene familiy 1988	/	/	F	Catalyzes the conversion of GTP to 2,5-diamino-6- ribosylamino-4(3H)-pyrimidinone 5'-phosphate (DARP), formate and pyrophosphate
OG0002085	core gene	core gene familiy 1989	/	/	S	Protein of unknown function (DUF2810)
OG0002086	core gene	core gene familiy 1990	/	/	F	PFAM formate C-acetyltransferase glycine radical
OG0002087	core gene	core gene familiy 1991	/	/	-	-
OG0002088	core gene	core gene familiy 1992	/	/	S	PFAM Patatin
OG0002089	core gene	core gene familiy 1993	/	/	L	Belongs to the DEAD box helicase family
OG0002090	core gene	core gene familiy 1994	/	/	S	Protein of unknown function (DUF3010)
OG0002091	core gene	core gene familiy 1995	/	/	S	WLM domain
OG0002092	core gene	core gene familiy 1996	/	/	M	PFAM peptidase M23B
OG0002093	core gene	core gene familiy 1997	/	/	L	PFAM SMC domain protein
OG0002094	core gene	core gene familiy 1998	/	/	L	SbcCD cleaves DNA hairpin structures. These structures can inhibit DNA replication and are intermediates in certain DNA recombination reactions. The complex acts as a 3'- 5' double strand exonuclease that can open hairpins. It also has a 5' single-strand endonuclease activity
[truncated: 7,638 more rows]

## Sheet: TableS7
Supplemental Table S7 the gene families under positively selection (dN/dS > 1)
OG Number	Synonymous Rate	Non-synonymous Rate	dN/dS values	Gene family	Function
OG0000048	0.857	1	1.16686	accessory gene	hypothetical protein
OG0001344	0.643	1.227	1.90824	core gene	hypothetical protein
OG0001561	0.714	1	1.40056	core gene	Abhydrolase_1,Abhydrolase_6
OG0002045	0.857	1	1.16686	core gene	AcpP (Acyl carrier protein)
OG0003611	0.714	1.227	1.71849	accessory gene	hypothetical protein
OG0003640	0.857	1	1.16686	accessory gene	hypothetical protein
OG0003651	0.357	1.227	3.43697	accessory gene	hypothetical protein
OG0003673	0.786	1	1.27226	accessory gene	hypothetical protein
OG0003675	0.714	1.227	1.71849	accessory gene	hypothetical protein
OG0003679	0.571	1.227	2.14886	accessory gene	hypothetical protein
OG0003707	0.357	1.227	3.43697	accessory gene	hypothetical protein
OG0003710	0.857	1	1.16686	accessory gene	hypothetical protein
OG0003739	0.643	1.227	1.90824	accessory gene	hypothetical protein
OG0003750	0.571	1.227	2.14886	accessory gene	hypothetical protein
OG0003840	0.857	1	1.16686	accessory gene	hypothetical protein
OG0003866	0.786	1	1.27226	accessory gene	hypothetical protein
OG0003941	0.571	1.227	2.14886	accessory gene	hypothetical protein
OG0003964	0.571	1	1.75131	accessory gene	hypothetical protein
OG0003989	0.786	1	1.27226	accessory gene	hypothetical protein
OG0004013	0.857	1	1.16686	accessory gene	hypothetical protein
OG0004076	0.857	1	1.16686	accessory gene	hypothetical protein
OG0004118	0.643	1.227	1.90824	accessory gene	hypothetical protein
OG0004123	0.571	1.227	2.14886	accessory gene	hypothetical protein
OG0004225	0.857	1	1.16686	accessory gene	YafO_toxin
OG0004305	0.857	1	1.16686	accessory gene	hypothetical protein
OG0004376	0.857	1	1.16686	accessory gene	hypothetical protein
OG0004382	0.786	1	1.27226	accessory gene	hypothetical protein
OG0004459	0.857	1	1.16686	accessory gene	Cytochrome-cbb3
OG0004533	0.786	1	1.27226	accessory gene	hypothetical protein
OG0004669	0.714	1	1.40056	accessory gene	hypothetical protein
OG0004749	0.643	1.227	1.90824	accessory gene	hypothetical protein
OG0004750	0.857	1	1.16686	accessory gene	hypothetical protein
OG0004789	0.429	1.227	2.86014	accessory gene	hypothetical protein
OG0004912	0.714	1.227	1.71849	accessory gene	hypothetical protein
OG0005033	0.5	1.227	2.454	accessory gene	OprD (outer membrane porin)
OG0005052	0.714	1	1.40056	accessory gene	Transposase
OG0005066	0.786	1	1.27226	accessory gene	hypothetical protein
OG0005183	0.429	1.227	2.86014	accessory gene	hypothetical protein
OG0005340	0.643	1.227	1.90824	accessory gene	hypothetical protein
OG0005507	0.857	1	1.16686	accessory gene	YbfB (MFS-type transporter)
OG0005636	0.643	1.227	1.90824	accessory gene	hypothetical protein
OG0005861	0.571	1.227	2.14886	accessory gene	hypothetical protein
OG0005919	0.857	1	1.16686	accessory gene	hypothetical protein
OG0006071	0.643	1.227	1.90824	accessory gene	hypothetical protein
OG0006109	0.786	1	1.27226	accessory gene	hypothetical protein
OG0006195	0.714	1.227	1.71849	accessory gene	hypothetical protein
OG0006304	0.214	1.227	5.73364	accessory gene	hypothetical protein
OG0006360	0.857	1	1.16686	accessory gene	hypothetical protein
OG0006388	0.857	1	1.16686	accessory gene	PfpI
OG0006891	0.571	1.227	2.14886	accessory gene	fumarate reductase
OG0007056	0.357	1.227	3.43697	accessory gene	hypothetical protein
OG0007082	0.857	1	1.16686	accessory gene	DUF4145 (unknown function)
OG0007085	0.5	1.227	2.454	accessory gene	hypothetical protein

## Sheet: TableS8
Supplemental Table S8 Phenotypic resistant profiles of S. xiamenensis
Strains	phynotype	Number of resistant agents	aminoglycoside																							amphenicol		beta-lactam
			amikacin	apramycin	arbekacin	astromicin	bleomycin	butiromycin	butirosin	dibekacin	fortimicin	gentamicin	hygromycin	isepamicin	kanamycin	kasugamycin	lividomycin	neomycin	netilmicin	paromomycin	ribostamycin	sisomicin	streptomycin	tobramycin	unknown aminoglycoside	chloramphenicol	florfenicol	amoxicillin	amoxicillin+clavulanic acid	ampicillin	ampicillin+clavulanic acid	aztreonam	cefepime	cefixime	cefotaxime	cefotaxime+clavulanic acid	cefoxitin	ceftazidime	ceftazidime+avibactam	ceftriaxone	cephalothin	cephalotin	ertapenem	imipenem	meropenem	piperacillin	piperacillin+clavulanic acid	piperacillin+tazobactam	temocillin
8M34	MDR	33	No resistance	Resistant	No resistance	No resistance	No resistance	No resistance	No resistance	Resistant	No resistance	Resistant	No resistance	No resistance	No resistance	No resistance	No resistance	No resistance	Resistant	No resistance	No resistance	Resistant	Resistant	Resistant	No resistance	Resistant	No resistance	Resistant	Resistant	Resistant	Resistant	No resistance	Resistant	Resistant	Resistant	No resistance	Resistant	Resistant	No resistance	No resistance	Resistant	No resistance	Resistant	Resistant	Resistant	Resistant	No resistance	Resistant	Resistant
8M38	MDR	36	No resistance	Resistant	No resistance	No resistance	No resistance	No resistance	No resistance	Resistant	No resistance	Resistant	No resistance	No resistance	No resistance	No resistance	No resistance	No resistance	Resistant	No resistance	No resistance	Resistant	Resistant	Resistant	No resistance	Resistant	No resistance	Resistant	Resistant	Resistant	Resistant	Resistant	Resistant	Resistant	Resistant	No resistance	Resistant	Resistant	No resistance	No resistance	Resistant	No resistance	Resistant	Resistant	Resistant	Resistant	No resistance	Resistant	Resistant
GCA_000282755	non-MDR	1	No resistance	No resistance	No resistance	No resistance	No resistance	No resistance	No resistance	No resistance	No resistance	No resistance	No resistance	No resistance	No resistance	No resistance	No resistance	No resistance	No resistance	No resistance	No resistance	No resistance	No resistance	No resistance	No resistance	No resistance	No resistance	No resistance	No resistance	No resistance	No resistance	No resistance	No resistance	No resistance	No resistance	No resistance	No resistance	No resistance	No resistance	No resistance	No resistance	No resistance	No resistance	No resistance	No resistance	No resistance	No resistance	No resistance	No resistance
GCA_000712635	non-MDR	1	No resistance	No resistance	No resistance	No resistance	No resistance	No resistance	No resistance	No resistance	No resistance	No resistance	No resistance	No resistance	No resistance	No resistance	No resistance	No resistance	No resistance	No resistance	No resistance	No resistance	No resistance	No resistance	No resistance	No resistance	No resistance	No resistance	No resistance	No resistance	No resistance	No resistance	No resistance	No resistance	No resistance	No resistance	No resistance	No resistance	No resistance	No resistance	No resistance	No resistance	No resistance	No resistance	No resistance	No resistance	No resistance	No resistance	No resistance
GCA_000798835	MDR	4	No resistance	No resistance	No resistance	No resistance	No resistance	No resistance	No resistance	No resistance	No resistance	No resistance	No resistance	No resistance	No resistance	No resistance	No resistance	No resistance	No resistance	No resistance	No resistance	No resistance	No resistance	No resistance	No resistance	Resistant	No resistance	No resistance	No resistance	No resistance	No resistance	No resistance	No resistance	No resistance	No resistance	No resistance	No resistance	No resistance	No resistance	No resistance	No resistance	No resistance	No resistance	No resistance	No resistance	No resistance	No resistance	No resistance	No resistance
GCA_001308045	non-MDR	13	No resistance	No resistance	No resistance	No resistance	No resistance	No resistance	No resistance	No resistance	No resistance	No resistance	No resistance	No resistance	No resistance	No resistance	No resistance	No resistance	No resistance	No resistance	No resistance	No resistance	No resistance	No resistance	No resistance	No resistance	No resistance	Resistant	Resistant	Resistant	Resistant	No resistance	Resistant	No resistance	Resistant	No resistance	No resistance	No resistance	No resistance	No resistance	No resistance	No resistance	Resistant	Resistant	Resistant	Resistant	No resistance	Resistant	No resistance
GCA_001723195	MDR	30	No resistance	No resistance	No resistance	Resistant	No resistance	No resistance	No resistance	Resistant	Resistant	Resistant	No resistance	No resistance	No resistance	No resistance	No resistance	No resistance	Resistant	No resistance	No resistance	Resistant	Resistant	Resistant	No resistance	Resistant	No resistance	Resistant	Resistant	Resistant	Resistant	Resistant	Resistant	No resistance	Resistant	No resistance	Resistant	Resistant	No resistance	No resistance	No resistance	No resistance	No resistance	Resistant	No resistance	Resistant	No resistance	Resistant	No resistance
GCA_002074855	MDR	30	No resistance	No resistance	No resistance	Resistant	No resistance	No resistance	No resistance	Resistant	Resistant	Resistant	No resistance	No resistance	No resistance	No resistance	No resistance	No resistance	Resistant	No resistance	No resistance	Resistant	Resistant	Resistant	No resistance	Resistant	No resistance	Resistant	Resistant	Resistant	Resistant	Resistant	Resistant	No resistance	Resistant	No resistance	Resistant	Resistant	No resistance	No resistance	No resistance	No resistance	No resistance	Resistant	No resistance	Resistant	No resistance	Resistant	No resistance
GCA_002209245	non-MDR	2	No resistance	No resistance	No resistance	No resistance	No resistance	No resistance	No resistance	No resistance	No resistance	No resistance	No resistance	No resistance	No resistance	No resistance	No resistance	No resistance	No resistance	No resistance	No resistance	No resistance	Resistant	No resistance	No resistance	No resistance	No resistance	No resistance	No resistance	No resistance	No resistance	No resistance	No resistance	No resistance	No resistance	No resistance	No resistance	No resistance	No resistance	No resistance	No resistance	No resistance	No resistance	No resistance	No resistance	No resistance	No resistance	No resistance	No resistance
GCA_002738015	non-MDR	2	No resistance	No resistance	No resistance	No resistance	No resistance	No resistance	No resistance	No resistance	No resistance	No resistance	No resistance	No resistance	No resistance	No resistance	No resistance	No resistance	No resistance	No resistance	No resistance	No resistance	Resistant	No resistance	No resistance	No resistance	No resistance	No resistance	No resistance	No resistance	No resistance	No resistance	No resistance	No resistance	No resistance	No resistance	No resistance	No resistance	No resistance	No resistance	No resistance	No resistance	No resistance	No resistance	No resistance	No resistance	No resistance	No resistance	No resistance
GCA_003130545	non-MDR	1	No resistance	No resistance	No resistance	No resistance	No resistance	No resistance	No resistance	No resistance	No resistance	No resistance	No resistance	No resistance	No resistance	No resistance	No resistance	No resistance	No resistance	No resistance	No resistance	No resistance	No resistance	No resistance	No resistance	No resistance	No resistance	No resistance	No resistance	No resistance	No resistance	No resistance	No resistance	No resistance	No resistance	No resistance	No resistance	No resistance	No resistance	No resistance	No resistance	No resistance	No resistance	No resistance	No resistance	No resistance	No resistance	No resistance	No resistance
GCA_003241225	non-MDR	12	No resistance	No resistance	No resistance	No resistance	No resistance	No resistance	No resistance	No resistance	No resistance	No resistance	No resistance	No resistance	No resistance	No resistance	No resistance	No resistance	No resistance	No resistance	No resistance	No resistance	No resistance	No resistance	No resistance	No resistance	No resistance	Resistant	Resistant	Resistant	Resistant	No resistance	Resistant	No resistance	Resistant	No resistance	No resistance	No resistance	No resistance	No resistance	No resistance	No resistance	Resistant	Resistant	Resistant	Resistant	No resistance	Resistant	No resistance
GCA_006385735	MDR	3	No resistance	No resistance	No resistance	No resistance	No resistance	No resistance	No resistance	No resistance	No resistance	No resistance	No resistance	No resistance	No resistance	No resistance	No resistance	No resistance	No resistance	No resistance	No resistance	No resistance	Resistant	No resistance	No resistance	No resistance	No resistance	No resistance	No resistance	No resistance	No resistance	No resistance	No resistance	No resistance	No resistance	No resistance	No resistance	No resistance	No resistance	No resistance	No resistance	No resistance	No resistance	No resistance	No resistance	No resistance	No resistance	No resistance	No resistance
GCA_006385775	MDR	3	No resistance	No resistance	No resistance	No resistance	No resistance	No resistance	No resistance	No resistance	No resistance	No resistance	No resistance	No resistance	No resistance	No resistance	No resistance	No resistance	No resistance	No resistance	No resistance	No resistance	Resistant	No resistance	No resistance	No resistance	No resistance	No resistance	No resistance	No resistance	No resistance	No resistance	No resistance	No resistance	No resistance	No resistance	No resistance	No resistance	No resistance	No resistance	No resistance	No resistance	No resistance	No resistance	No resistance	No resistance	No resistance	No resistance	No resistance
GCA_007595225	non-MDR	4	No resistance	No resistance	No resistance	No resistance	No resistance	No resistance	No resistance	No resistance	No resistance	No resistance	No resistance	No resistance	No resistance	No resistance	No resistance	No resistance	No resistance	No resistance	No resistance	No resistance	No resistance	No resistance	No resistance	No resistance	No resistance	Resistant	No resistance	Resistant	No resistance	No resistance	No resistance	No resistance	No resistance	No resistance	No resistance	No resistance	No resistance	No resistance	No resistance	No resistance	No resistance	Resistant	No resistance	No resistance	No resistance	No resistance	No resistance
GCA_007595265	non-MDR	4	No resistance	No resistance	No resistance	No resistance	No resistance	No resistance	No resistance	No resistance	No resistance	No resistance	No resistance	No resistance	No resistance	No resistance	No resistance	No resistance	No resistance	No resistance	No resistance	No resistance	No resistance	No resistance	No resistance	No resistance	No resistance	Resistant	No resistance	Resistant	No resistance	No resistance	No resistance	No resistance	No resistance	No resistance	No resistance	No resistance	No resistance	No resistance	No resistance	No resistance	No resistance	Resistant	No resistance	No resistance	No resistance	No resistance	No resistance
GCA_007595275	non-MDR	4	No resistance	No resistance	No resistance	No resistance	No resistance	No resistance	No resistance	No resistance	No resistance	No resistance	No resistance	No resistance	No resistance	No resistance	No resistance	No resistance	No resistance	No resistance	No resistance	No resistance	No resistance	No resistance	No resistance	No resistance	No resistance	Resistant	No resistance	Resistant	No resistance	No resistance	No resistance	No resistance	No resistance	No resistance	No resistance	No resistance	No resistance	No resistance	No resistance	No resistance	No resistance	Resistant	No resistance	No resistance	No resistance	No resistance	No resistance
GCA_007595285	non-MDR	1	No resistance	No resistance	No resistance	No resistance	No resistance	No resistance	No resistance	No resistance	No resistance	No resistance	No resistance	No resistance	No resistance	No resistance	No resistance	No resistance	No resistance	No resistance	No resistance	No resistance	No resistance	No resistance	No resistance	No resistance	No resistance	No resistance	No resistance	No resistance	No resistance	No resistance	No resistance	No resistance	No resistance	No resistance	No resistance	No resistance	No resistance	No resistance	No resistance	No resistance	No resistance	No resistance	No resistance	No resistance	No resistance	No resistance	No resistance
GCA_007595335	non-MDR	4	No resistance	No resistance	No resistance	No resistance	No resistance	No resistance	No resistance	No resistance	No resistance	No resistance	No resistance	No resistance	No resistance	No resistance	No resistance	No resistance	No resistance	No resistance	No resistance	No resistance	No resistance	No resistance	No resistance	No resistance	No resistance	Resistant	No resistance	Resistant	No resistance	No resistance	No resistance	No resistance	No resistance	No resistance	No resistance	No resistance	No resistance	No resistance	No resistance	No resistance	No resistance	Resistant	No resistance	No resistance	No resistance	No resistance	No resistance
GCA_007636465	non-MDR	4	No resistance	No resistance	No resistance	No resistance	No resistance	No resistance	No resistance	No resistance	No resistance	No resistance	No resistance	No resistance	No resistance	No resistance	No resistance	No resistance	No resistance	No resistance	No resistance	No resistance	No resistance	No resistance	No resistance	No resistance	No resistance	Resistant	No resistance	Resistant	No resistance	No resistance	No resistance	No resistance	No resistance	No resistance	No resistance	No resistance	No resistance	No resistance	No resistance	No resistance	No resistance	Resistant	No resistance	No resistance	No resistance	No resistance	No resistance
GCA_012490345	non-MDR	1	No resistance	No resistance	No resistance	No resistance	No resistance	No resistance	No resistance	No resistance	No resistance	No resistance	No resistance	No resistance	No resistance	No resistance	No resistance	No resistance	No resistance	No resistance	No resistance	No resistance	No resistance	No resistance	No resistance	No resistance	No resistance	No resistance	No resistance	No resistance	No resistance	No resistance	No resistance	No resistance	No resistance	No resistance	No resistance	No resistance	No resistance	No resistance	No resistance	No resistance	No resistance	No resistance	No resistance	No resistance	No resistance	No resistance	No resistance
GCA_012490465	non-MDR	1	No resistance	No resistance	No resistance	No resistance	No resistance	No resistance	No resistance	No resistance	No resistance	No resistance	No resistance	No resistance	No resistance	No resistance	No resistance	No resistance	No resistance	No resistance	No resistance	No resistance	No resistance	No resistance	No resistance	No resistance	No resistance	No resistance	No resistance	No resistance	No resistance	No resistance	No resistance	No resistance	No resistance	No resistance	No resistance	No resistance	No resistance	No resistance	No resistance	No resistance	No resistance	No resistance	No resistance	No resistance	No resistance	No resistance	No resistance
GCA_012490605	non-MDR	1	No resistance	No resistance	No resistance	No resistance	No resistance	No resistance	No resistance	No resistance	No resistance	No resistance	No resistance	No resistance	No resistance	No resistance	No resistance	No resistance	No resistance	No resistance	No resistance	No resistance	No resistance	No resistance	No resistance	No resistance	No resistance	No resistance	No resistance	No resistance	No resistance	No resistance	No resistance	No resistance	No resistance	No resistance	No resistance	No resistance	No resistance	No resistance	No resistance	No resistance	No resistance	No resistance	No resistance	No resistance	No resistance	No resistance	No resistance
GCA_012843185	non-MDR	9	No resistance	No resistance	No resistance	No resistance	No resistance	No resistance	No resistance	No resistance	No resistance	No resistance	No resistance	No resistance	No resistance	No resistance	No resistance	No resistance	No resistance	No resistance	No resistance	No resistance	No resistance	No resistance	No resistance	Resistant	No resistance	Resistant	Resistant	Resistant	Resistant	No resistance	No resistance	No resistance	No resistance	No resistance	No resistance	No resistance	No resistance	No resistance	No resistance	No resistance	No resistance	Resistant	Resistant	Resistant	No resistance	Resistant	No resistance
GCA_013307415	MDR	4	No resistance	No resistance	No resistance	No resistance	No resistance	No resistance	No resistance	No resistance	No resistance	No resistance	No resistance	No resistance	No resistance	No resistance	No resistance	No resistance	No resistance	No resistance	No resistance	No resistance	No resistance	No resistance	No resistance	Resistant	No resistance	No resistance	No resistance	No resistance	No resistance	No resistance	No resistance	No resistance	No resistance	No resistance	No resistance	No resistance	No resistance	No resistance	No resistance	No resistance	No resistance	No resistance	No resistance	No resistance	No resistance	No resistance	No resistance
GCA_014647135	non-MDR	12	No resistance	No resistance	No resistance	No resistance	No resistance	No resistance	No resistance	No resistance	No resistance	No resistance	No resistance	No resistance	No resistance	No resistance	No resistance	No resistance	No resistance	No resistance	No resistance	No resistance	No resistance	No resistance	No resistance	No resistance	No resistance	Resistant	Resistant	Resistant	Resistant	No resistance	Resistant	No resistance	Resistant	No resistance	No resistance	No resistance	No resistance	No resistance	No resistance	No resistance	Resistant	Resistant	Resistant	Resistant	No resistance	Resistant	No resistance
GCA_016859145	non-MDR	1	No resistance	No resistance	No resistance	No resistance	No resistance	No resistance	No resistance	No resistance	No resistance	No resistance	No resistance	No resistance	No resistance	No resistance	No resistance	No resistance	No resistance	No resistance	No resistance	No resistance	No resistance	No resistance	No resistance	No resistance	No resistance	No resistance	No resistance	No resistance	No resistance	No resistance	No resistance	No resistance	No resistance	No resistance	No resistance	No resistance	No resistance	No resistance	No resistance	No resistance	No resistance	No resistance	No resistance	No resistance	No resistance	No resistance	No resistance
GCA_019266125	non-MDR	1	No resistance	No resistance	No resistance	No resistance	No resistance	No resistance	No resistance	No resistance	No resistance	No resistance	No resistance	No resistance	No resistance	No resistance	No resistance	No resistance	No resistance	No resistance	No resistance	No resistance	No resistance	No resistance	No resistance	No resistance	No resistance	No resistance	No resistance	No resistance	No resistance	No resistance	No resistance	No resistance	No resistance	No resistance	No resistance	No resistance	No resistance	No resistance	No resistance	No resistance	No resistance	No resistance	No resistance	No resistance	No resistance	No resistance	No resistance
GCA_019266205	non-MDR	1	No resistance	No resistance	No resistance	No resistance	No resistance	No resistance	No resistance	No resistance	No resistance	No resistance	No resistance	No resistance	No resistance	No resistance	No resistance	No resistance	No resistance	No resistance	No resistance	No resistance	No resistance	No resistance	No resistance	No resistance	No resistance	No resistance	No resistance	No resistance	No resistance	No resistance	No resistance	No resistance	No resistance	No resistance	No resistance	No resistance	No resistance	No resistance	No resistance	No resistance	No resistance	No resistance	No resistance	No resistance	No resistance	No resistance	No resistance
GCA_019973655	MDR	28	Resistant	No resistance	No resistance	No resistance	No resistance	No resistance	No resistance	Resistant	No resistance	Resistant	No resistance	No resistance	No resistance	No resistance	No resistance	No resistance	Resistant	No resistance	No resistance	Resistant	Resistant	Resistant	No resistance	Resistant	Resistant	Resistant	Resistant	Resistant	Resistant	No resistance	Resistant	No resistance	No resistance	No resistance	No resistance	No resistance	No resistance	No resistance	No resistance	No resistance	No resistance	Resistant	Resistant	Resistant	No resistance	Resistant	No resistance
GCA_021209245	non-MDR	10	No resistance	No resistance	No resistance	No resistance	No resistance	No resistance	No resistance	No resistance	No resistance	No resistance	No resistance	No resistance	No resistance	No resistance	No resistance	No resistance	No resistance	No resistance	No resistance	No resistance	No resistance	No resistance	No resistance	No resistance	No resistance	Resistant	Resistant	Resistant	Resistant	No resistance	Resistant	No resistance	No resistance	No resistance	No resistance	No resistance	No resistance	No resistance	No resistance	No resistance	Resistant	Resistant	Resistant	Resistant	No resistance	Resistant	No resistance
GCA_021209305	non-MDR	11	No resistance	No resistance	No resistance	No resistance	No resistance	No resistance	No resistance	No resistance	No resistance	No resistance	No resistance	No resistance	No resistance	No resistance	No resistance	No resistance	No resistance	No resistance	No resistance	No resistance	No resistance	No resistance	No resistance	No resistance	No resistance	Resistant	Resistant	Resistant	Resistant	No resistance	Resistant	No resistance	No resistance	No resistance	No resistance	No resistance	No resistance	No resistance	No resistance	No resistance	Resistant	Resistant	Resistant	Resistant	No resistance	Resistant	No resistance
GCA_022453805	non-MDR	1	No resistance	No resistance	No resistance	No resistance	No resistance	No resistance	No resistance	No resistance	No resistance	No resistance	No resistance	No resistance	No resistance	No resistance	No resistance	No resistance	No resistance	No resistance	No resistance	No resistance	No resistance	No resistance	No resistance	No resistance	No resistance	No resistance	No resistance	No resistance	No resistance	No resistance	No resistance	No resistance	No resistance	No resistance	No resistance	No resistance	No resistance	No resistance	No resistance	No resistance	No resistance	No resistance	No resistance	No resistance	No resistance	No resistance	No resistance
GCA_022557375	non-MDR	12	No resistance	No resistance	No resistance	No resistance	No resistance	No resistance	No resistance	No resistance	No resistance	No resistance	No resistance	No resistance	No resistance	No resistance	No resistance	No resistance	No resistance	No resistance	No resistance	No resistance	No resistance	No resistance	No resistance	No resistance	No resistance	Resistant	Resistant	Resistant	Resistant	No resistance	Resistant	No resistance	Resistant	No resistance	No resistance	No resistance	No resistance	No resistance	No resistance	No resistance	Resistant	Resistant	Resistant	Resistant	No resistance	Resistant	No resistance
GCA_023283665	non-MDR	12	No resistance	No resistance	No resistance	No resistance	No resistance	No resistance	No resistance	No resistance	No resistance	No resistance	No resistance	No resistance	No resistance	No resistance	No resistance	No resistance	No resistance	No resistance	No resistance	No resistance	No resistance	No resistance	No resistance	No resistance	No resistance	Resistant	Resistant	Resistant	Resistant	No resistance	Resistant	No resistance	Resistant	No resistance	No resistance	No resistance	No resistance	No resistance	No resistance	No resistance	Resistant	Resistant	Resistant	Resistant	No resistance	Resistant	No resistance
GCA_023475945	MDR	30	Resistant	No resistance	No resistance	No resistance	No resistance	No resistance	Resistant	No resistance	No resistance	Resistant	No resistance	No resistance	Resistant	No resistance	Resistant	Resistant	No resistance	Resistant	Resistant	No resistance	Resistant	Resistant	No resistance	No resistance	No resistance	Resistant	Resistant	Resistant	Resistant	Resistant	Resistant	No resistance	Resistant	No resistance	Resistant	Resistant	No resistance	No resistance	No resistance	No resistance	Resistant	Resistant	Resistant	Resistant	No resistance	Resistant	No resistance
GCA_023476085	MDR	31	Resistant	No resistance	No resistance	No resistance	No resistance	No resistance	Resistant	No resistance	No resistance	Resistant	No resistance	No resistance	Resistant	No resistance	Resistant	Resistant	No resistance	Resistant	Resistant	No resistance	Resistant	Resistant	No resistance	No resistance	No resistance	Resistant	Resistant	Resistant	Resistant	Resistant	Resistant	No resistance	Resistant	No resistance	Resistant	Resistant	No resistance	No resistance	No resistance	No resistance	Resistant	Resistant	Resistant	Resistant	No resistance	Resistant	No resistance
GCA_024655725	non-MDR	12	No resistance	No resistance	No resistance	No resistance	No resistance	No resistance	No resistance	No resistance	No resistance	No resistance	No resistance	No resistance	No resistance	No resistance	No resistance	No resistance	No resistance	No resistance	No resistance	No resistance	No resistance	No resistance	No resistance	No resistance	No resistance	Resistant	Resistant	Resistant	Resistant	No resistance	Resistant	No resistance	Resistant	No resistance	No resistance	No resistance	No resistance	No resistance	No resistance	No resistance	Resistant	Resistant	Resistant	Resistant	No resistance	Resistant	No resistance
GCA_024971755	MDR	34	No resistance	Resistant	No resistance	No resistance	No resistance	No resistance	No resistance	Resistant	No resistance	Resistant	No resistance	No resistance	No resistance	No resistance	No resistance	No resistance	Resistant	No resistance	No resistance	Resistant	Resistant	Resistant	No resistance	Resistant	No resistance	Resistant	Resistant	Resistant	Resistant	No resistance	Resistant	Resistant	Resistant	No resistance	Resistant	Resistant	No resistance	No resistance	Resistant	No resistance	Resistant	Resistant	Resistant	Resistant	No resistance	Resistant	Resistant
GCA_024972795	MDR	35	No resistance	Resistant	No resistance	No resistance	No resistance	No resistance	No resistance	Resistant	No resistance	Resistant	No resistance	No resistance	No resistance	No resistance	No resistance	No resistance	Resistant	No resistance	No resistance	Resistant	Resistant	Resistant	No resistance	No resistance	No resistance	Resistant	Resistant	Resistant	Resistant	No resistance	Resistant	Resistant	Resistant	No resistance	Resistant	Resistant	No resistance	No resistance	Resistant	No resistance	Resistant	Resistant	Resistant	Resistant	No resistance	Resistant	Resistant
GCA_025397475	MDR	35	No resistance	Resistant	No resistance	No resistance	No resistance	No resistance	No resistance	Resistant	No resistance	Resistant	No resistance	No resistance	No resistance	No resistance	No resistance	No resistance	Resistant	No resistance	No resistance	Resistant	Resistant	Resistant	No resistance	No resistance	No resistance	Resistant	Resistant	Resistant	Resistant	No resistance	Resistant	Resistant	Resistant	No resistance	Resistant	Resistant	No resistance	No resistance	Resistant	No resistance	Resistant	Resistant	Resistant	Resistant	No resistance	Resistant	Resistant
GCA_025397555	MDR	32	No resistance	Resistant	No resistance	No resistance	No resistance	No resistance	No resistance	Resistant	No resistance	Resistant	No resistance	No resistance	No resistance	No resistance	No resistance	No resistance	Resistant	No resistance	No resistance	Resistant	Resistant	Resistant	No resistance	No resistance	No resistance	Resistant	Resistant	Resistant	Resistant	No resistance	Resistant	Resistant	Resistant	No resistance	Resistant	Resistant	No resistance	No resistance	Resistant	No resistance	Resistant	Resistant	Resistant	Resistant	No resistance	Resistant	Resistant
GCA_025397565	MDR	37	Resistant	Resistant	No resistance	No resistance	No resistance	No resistance	No resistance	Resistant	No resistance	Resistant	No resistance	No resistance	No resistance	No resistance	No resistance	No resistance	Resistant	No resistance	No resistance	Resistant	Resistant	Resistant	No resistance	Resistant	No resistance	Resistant	Resistant	Resistant	Resistant	Resistant	Resistant	Resistant	Resistant	No resistance	Resistant	Resistant	No resistance	No resistance	Resistant	No resistance	Resistant	Resistant	Resistant	Resistant	No resistance	Resistant	Resistant
GCA_025397615	MDR	33	No resistance	Resistant	No resistance	No resistance	No resistance	No resistance	No resistance	Resistant	No resistance	Resistant	No resistance	No resistance	No resistance	No resistance	No resistance	No resistance	Resistant	No resistance	No resistance	Resistant	Resistant	Resistant	No resistance	Resistant	No resistance	Resistant	Resistant	Resistant	Resistant	No resistance	Resistant	Resistant	Resistant	No resistance	Resistant	Resistant	No resistance	No resistance	Resistant	No resistance	Resistant	Resistant	Resistant	Resistant	No resistance	Resistant	Resistant
GCA_025397625	MDR	30	No resistance	Resistant	No resistance	No resistance	No resistance	No resistance	No resistance	Resistant	No resistance	Resistant	No resistance	No resistance	No resistance	No resistance	No resistance	No resistance	Resistant	No resistance	No resistance	Resistant	Resistant	Resistant	No resistance	No resistance	No resistance	Resistant	Resistant	Resistant	Resistant	No resistance	Resistant	Resistant	Resistant	No resistance	Resistant	Resistant	No resistance	No resistance	Resistant	No resistance	Resistant	Resistant	Resistant	Resistant	No resistance	Resistant	Resistant
GCA_025998315	MDR	34	No resistance	Resistant	No resistance	No resistance	No resistance	No resistance	No resistance	Resistant	No resistance	Resistant	No resistance	No resistance	No resistance	No resistance	No resistance	No resistance	Resistant	No resistance	No resistance	Resistant	Resistant	Resistant	No resistance	Resistant	No resistance	Resistant	Resistant	Resistant	Resistant	Resistant	Resistant	Resistant	Resistant	No resistance	Resistant	Resistant	No resistance	No resistance	No resistance	No resistance	Resistant	Resistant	Resistant	Resistant	No resistance	Resistant	Resistant
GCA_026012575	MDR	34	No resistance	Resistant	No resistance	No resistance	No resistance	No resistance	No resistance	Resistant	No resistance	Resistant	No resistance	No resistance	No resistance	No resistance	No resistance	No resistance	Resistant	No resistance	No resistance	Resistant	Resistant	Resistant	No resistance	Resistant	No resistance	Resistant	Resistant	Resistant	Resistant	Resistant	Resistant	Resistant	Resistant	No resistance	Resistant	Resistant	No resistance	No resistance	No resistance	No resistance	Resistant	Resistant	Resistant	Resistant	No resistance	Resistant	Resistant
GCA_029719425	non-MDR	3	No resistance	No resistance	No resistance	No resistance	No resistance	No resistance	No resistance	No resistance	No resistance	No resistance	No resistance	No resistance	No resistance	No resistance	No resistance	No resistance	No resistance	No resistance	No resistance	No resistance	No resistance	No resistance	No resistance	No resistance	No resistance	No resistance	No resistance	No resistance	No resistance	No resistance	No resistance	No resistance	No resistance	No resistance	No resistance	No resistance	No resistance	No resistance	No resistance	No resistance	No resistance	No resistance	No resistance	No resistance	No resistance	No resistance	No resistance
GCA_029839545	non-MDR	1	No resistance	No resistance	No resistance	No resistance	No resistance	No resistance	No resistance	No resistance	No resistance	No resistance	No resistance	No resistance	No resistance	No resistance	No resistance	No resistance	No resistance	No resistance	No resistance	No resistance	No resistance	No resistance	No resistance	No resistance	No resistance	No resistance	No resistance	No resistance	No resistance	No resistance	No resistance	No resistance	No resistance	No resistance	No resistance	No resistance	No resistance	No resistance	No resistance	No resistance	No resistance	No resistance	No resistance	No resistance	No resistance	No resistance	No resistance
GCA_029843345	MDR	34	Resistant	No resistance	No resistance	No resistance	No resistance	No resistance	No resistance	Resistant	No resistance	No resistance	No resistance	No resistance	No resistance	No resistance	No resistance	No resistance	Resistant	No resistance	No resistance	Resistant	Resistant	Resistant	No resistance	Resistant	Resistant	Resistant	Resistant	Resistant	Resistant	Resistant	Resistant	Resistant	Resistant	No resistance	Resistant	Resistant	No resistance	No resistance	No resistance	No resistance	Resistant	Resistant	Resistant	Resistant	No resistance	Resistant	Resistant
[truncated: 22 more columns]

## Sheet: TableS9
Supplemental Table 9 MIC values of two S. xiamenensis to common antiboitics
Agent	8M34			8M38
	MIC (μg/ml)	Susceptibility		MIC (μg/ml)	Susceptibility
Cefoperazone/sulbactam	32/16	I		128/64	R
Ceftazidime/avibactam	≥256/4	R		≥256/4	R
Piperacillin/tazobactam	16/4	S		64/4	I
Trimethoprim/sulfamethoxazole	≥8/152	R		≥8/152	R
Gentamicin	64	R		64	R
Amikacin	≤1	S		2	S
Tobramycin	8	I		8	I
Aztreonam	≤1	S		≥256	R
Ceftazidime	≥256	R		≥256	R
Cefepime	64	R		128	R
Ceftriaxone	128	R		512	R
Meropenem	32	R		≥64	R
Imipenem	≥64	R		≥64	R
Ertapenem	≥32	R		≥32	R
Levofloxacin	0.5	S		≤0.125	S
Ciprofloxacin	2	I		1	S
Polymyxin B	1	S		0.5	S
Tigecycline	≤0.125	S		≤0.125	S
Fosfomycin	128	I		≥1024	R

## Sheet: TableS10
Supplemental Table S10 Distribution of antibiotic resistance genes among S. xiamenensis strains
Strains	Stats	Trimethoprim								Rifampicin			Disinfectant		Phenicol					Beta-lactam											MLS					Sulphonamide		Fluoroquinoone			Tetracycline				Amphenicol		Aminoglycoside
		dfrA1	dfrA6	dfrA12	dfrA14	dfrA15	dfrA23	dfrA27	dfr32	ARR-2	ARR-3	ARR-8	qacE	qacL	catA2	cmx	catB9	floR	cmlA1	blaOXA48 variants	blaNDM-1	blaTEM-1B	blaPER-1	blaCARB-2	blaVEB-1	blaOXA-1	blaOXA-2	blaOXA-10	blaOXA-16	blaCMY-10	mph(A)	mph(E)	msr(E)	ere(A)	erm(42)	sul1	sul2	qnrVC6	qnrA2	qnrA1	tet(A)	tet(G)	tet(C)	tet(X4)	floR	cmlA1	aadA1	aadA2	aadA2b
8M34	Complete							1			1		2		1					1	1	1									1	1	1			3
8M38	Complete							1			1		3		1					1	1	1	1								1	1	1			4		1
GCA_000282755	Contig																			1
GCA_000712635	Scaffold																			1
GCA_000798835	Scaffold															1				1																					1
GCA_001308045	Contig					1														1
GCA_001723195	Contig			1			1						5		1					1				1	1							1	1			5		1			1	1	1				1	1
GCA_002074855	Contig			1			1						2		1					1				1	1							1	1			1		1			1	1	1				1	1
GCA_002209245	Complete																			1
GCA_002738015	Contig																			1
GCA_003130545	Contig																			1
GCA_003241225	Contig																			1
GCA_006385735	Complete												1							1																1													1
GCA_006385775	Contig												1							1																1													1
GCA_007595225	Scaffold																			1
GCA_007595265	Scaffold																			1
GCA_007595275	Scaffold																			1
GCA_007595285	Scaffold																			1
GCA_007595335	Scaffold																			1
GCA_007636465	Scaffold																			1
GCA_012490345	Contig																			1
GCA_012490465	Contig																			1
GCA_012490605	Contig																			1
GCA_012843185	Contig																1			1
GCA_013307415	Scaffold															4				1																					4
GCA_014647135	Contig																			1
GCA_016859145	Complete																			1
GCA_019266125	Scaffold																			1
GCA_019266205	Scaffold																			1
GCA_019973655	Complete	1		1									4		1			3		1				1		1						1	1		1	5	1	1				2	1	1				1
GCA_021209245	Contig																			1
GCA_021209305	Scaffold	1																		1
GCA_022453805	Complete																			1
GCA_022557375	Scaffold																			1
GCA_023283665	Contig																			1
GCA_023475945	Contig				1							1	1	1						1			1				1							1		1
GCA_023476085	Contig				1							1	2	1						2			1				1							1		2
GCA_024655725	Scaffold																			1
GCA_024971755	Complete							1			1		2		1					1	1	1									1	1	1			3		1
GCA_024972795	Complete							1			1		2							1	1	1								1	1	1	1			3		1					1
GCA_025397475	Contig							1			1		1							1	1	1								1	1	1	1			5		1					1
GCA_025397555	Contig							1			1		1							1	1	1									1	1	1			5			1
GCA_025397565	Contig		1					1	1		1			1	1		1		1	1	1	1			1			1			1	1	1	1		1		1		1							1		1
GCA_025397615	Contig							1			1		1		1					1	1	1									1	1	1			1
GCA_025397625	Contig							1			1		1							1	1	1									1	1	1
GCA_025998315	Complete				2					1			5		1				1	1	1			1				1				1	1			5		3						1			1		1
GCA_026012575	Contig				1					1			1	1	1				1	1	1			1				1				1	1			1		1		1				1			1		1
GCA_029719425	Contig																			1																					1
GCA_029839545	Contig																			1
GCA_029843345	Contig						1			1										1	1		1	1					1			1	1			1	1								1	1	1
[truncated: 18 more columns]

[truncated: 2 more sheets: TableS11, TableS12]
